# Supplementary material for: Characterization and Lifetime Dietary Risk Assessment of Eighteen Pyrrolizidine Alkaloids and Pyrrolizidine Alkaloid N-Oxides in New Zealand Honey
Source: Toxins (Basel). 2021 Nov 26;13(12):843. doi: 10.3390/toxins13120843 (PMC8704962; doi:10.3390/toxins13120843)
Supplement: Supplementary file 1 [file toxins-13-00843-s001.zip]

Archive with 1 entries (1 files):
- toxins-1447598-supplementary.xlsx
