# Supplementary material for: Characterization and Lifetime Dietary Risk Assessment of Eighteen Pyrrolizidine Alkaloids and Pyrrolizidine Alkaloid N-Oxides in New Zealand Honey
Source: Toxins (Basel). 2021 Nov 26;13(12):843. doi: 10.3390/toxins13120843 (PMC8704962; doi:10.3390/toxins13120843)
Supplement: Supplementary file 1 [file toxins-13-00843-s001.zip › toxins-1447598-supplementary.xlsx]

## Sheet: Table S1
Table S1: Pyrrolizidine alkaloid concentrations in the 2013/14 survey of New Zealand drum honey
	Pyrrolizidine alkaloid concentrations (µg/kg)
Sample number	Acetyl-echimidine	Acetyl-echimidine N-oxide	Acetyl-vulgarine	Acetyl-vulgarine N-oxide	Echimidine	Echimidine N-oxide	Echiuplatine	Echiuplatine N-oxide	Echiumine	Echiumine N-Oxide	Echivulgarine	Echivulgarine N-oxide	Lycopsamine	Lycopsamine N-oxide	Retrorsine	Retrorsine N-oxide	Senecionine	Senecionine N-oxide	Seneciphylline	Seneciphylline N-oxide	Senkirkine	Vulgarine	Vulgarine N-oxide	Total Lower Bound PA concentration
1	ND	ND	ND	ND	2.1	ND	ND	ND	ND	ND	2.8	ND	1	ND	ND	ND	ND	ND	ND	ND	ND	ND	ND	6
2	ND	ND	ND	ND	ND	ND	ND	ND	ND	ND	ND	ND	2.1	ND	ND	ND	ND	ND	ND	ND	ND	ND	ND	2.1
3	ND	ND	ND	ND	ND	ND	ND	ND	ND	ND	ND	ND	35	ND	3.3	ND	2.4	ND	5	ND	ND	ND	ND	46
4	ND	ND	ND	ND	ND	ND	ND	ND	ND	ND	ND	ND	3.3	ND	ND	ND	ND	ND	ND	ND	ND	ND	ND	3.3
5	ND	ND	ND	ND	ND	ND	ND	ND	ND	ND	ND	ND	1.6	ND	4.2	ND	ND	ND	1.1	ND	ND	ND	ND	6.9
6	ND	ND	ND	ND	ND	ND	ND	ND	ND	ND	ND	ND	2.8	ND	ND	ND	1.9	ND	ND	ND	ND	ND	ND	4.7
7	ND	ND	ND	ND	ND	ND	ND	ND	ND	ND	ND	ND	ND	ND	ND	ND	ND	ND	ND	ND	ND	ND	ND	0
8	ND	ND	ND	ND	ND	ND	ND	ND	ND	ND	ND	ND	ND	ND	ND	ND	ND	ND	ND	ND	ND	ND	ND	0
9	ND	ND	ND	ND	ND	ND	ND	ND	ND	ND	ND	ND	11	ND	ND	ND	ND	ND	1.7	ND	ND	ND	ND	13
10	ND	ND	ND	ND	ND	ND	ND	ND	ND	ND	ND	ND	ND	ND	ND	ND	ND	ND	ND	ND	ND	ND	ND	0
11	ND	ND	ND	ND	ND	ND	ND	ND	ND	ND	ND	ND	1.9	ND	ND	ND	ND	ND	ND	ND	ND	ND	ND	1.9
12	ND	ND	ND	ND	ND	ND	ND	ND	ND	ND	ND	ND	5	ND	1.3	ND	ND	ND	ND	ND	ND	ND	ND	6.4
13	ND	ND	ND	ND	ND	ND	ND	ND	ND	ND	ND	ND	4.6	ND	2.3	ND	ND	ND	ND	ND	ND	ND	ND	6.9
14	ND	ND	ND	ND	ND	ND	ND	ND	ND	ND	ND	ND	11	ND	14	ND	1.6	ND	1.8	ND	ND	ND	ND	28
15	ND	ND	ND	ND	ND	ND	ND	ND	ND	ND	ND	ND	50	ND	ND	ND	ND	ND	ND	ND	ND	ND	ND	50
16	ND	ND	ND	ND	ND	ND	ND	ND	ND	ND	ND	ND	1.5	ND	1.1	ND	ND	ND	ND	ND	ND	ND	ND	2.5
17	ND	ND	ND	ND	ND	ND	ND	ND	ND	ND	ND	ND	ND	ND	ND	ND	ND	ND	ND	ND	ND	ND	ND	0
18	ND	ND	ND	ND	ND	ND	ND	ND	ND	ND	ND	ND	ND	ND	ND	ND	ND	ND	ND	ND	ND	ND	ND	0
19	ND	ND	ND	ND	ND	ND	ND	ND	ND	ND	ND	ND	3.2	ND	ND	ND	ND	ND	ND	ND	ND	ND	ND	3.2
20	ND	ND	ND	ND	ND	ND	ND	ND	ND	ND	ND	ND	2.5	ND	ND	ND	ND	ND	ND	ND	ND	ND	ND	2.5
21	ND	ND	ND	ND	ND	ND	ND	ND	ND	ND	ND	ND	1.4	ND	7.1	ND	ND	ND	ND	ND	ND	ND	ND	8.5
22	ND	ND	ND	ND	ND	ND	ND	ND	ND	ND	ND	ND	ND	ND	27	ND	ND	ND	ND	ND	ND	ND	ND	27
23	ND	ND	ND	ND	ND	ND	ND	ND	ND	ND	ND	ND	3	ND	ND	ND	ND	ND	ND	ND	ND	ND	ND	3
24	ND	ND	ND	ND	ND	ND	ND	ND	ND	ND	ND	ND	ND	ND	23	ND	ND	ND	ND	ND	ND	ND	ND	23
25	ND	ND	ND	ND	ND	ND	ND	ND	ND	ND	ND	ND	ND	ND	ND	ND	ND	ND	ND	ND	ND	ND	ND	0
26	ND	ND	ND	ND	ND	ND	ND	ND	ND	ND	ND	ND	ND	ND	2.6	ND	ND	ND	ND	ND	ND	ND	ND	2.6
27	ND	ND	ND	ND	ND	ND	ND	ND	ND	ND	ND	ND	ND	ND	1.2	ND	ND	ND	ND	ND	ND	ND	ND	1.2
28	ND	ND	ND	ND	3.4	ND	2	ND	ND	ND	1.2	ND	17	ND	ND	ND	ND	ND	ND	ND	ND	ND	ND	23
29	ND	ND	ND	ND	ND	ND	ND	ND	ND	ND	ND	ND	68	ND	5.2	ND	1.3	ND	1.3	ND	ND	ND	ND	75
30	ND	ND	ND	ND	ND	ND	ND	ND	ND	ND	ND	ND	4.3	ND	ND	ND	ND	ND	ND	ND	ND	ND	ND	4.3
31	ND	ND	ND	ND	2	ND	ND	ND	ND	ND	ND	ND	24	ND	ND	ND	ND	ND	ND	ND	ND	ND	ND	26
32	ND	ND	ND	ND	ND	ND	ND	ND	ND	ND	ND	ND	ND	ND	ND	ND	ND	ND	ND	ND	ND	ND	ND	0
33	ND	ND	ND	ND	ND	ND	ND	ND	ND	ND	ND	ND	5	ND	ND	ND	ND	ND	ND	ND	ND	ND	ND	5
34	ND	ND	ND	ND	ND	ND	ND	ND	ND	ND	ND	ND	ND	ND	15	ND	ND	ND	ND	ND	ND	ND	ND	15
35	ND	ND	ND	ND	ND	ND	ND	ND	ND	ND	ND	ND	190	ND	2.1	ND	ND	ND	ND	ND	ND	ND	ND	190
36	ND	ND	ND	ND	ND	ND	ND	ND	ND	ND	ND	ND	6.2	ND	ND	ND	ND	ND	ND	ND	ND	ND	ND	6.2
37	ND	ND	ND	ND	ND	ND	ND	ND	ND	ND	ND	ND	6.8	ND	ND	ND	ND	ND	ND	ND	ND	ND	ND	6.8
38	ND	ND	ND	ND	ND	ND	ND	ND	ND	ND	ND	ND	3.4	ND	ND	ND	ND	ND	ND	ND	ND	ND	ND	3.4
39	ND	ND	ND	ND	ND	ND	ND	ND	ND	ND	ND	ND	1.8	ND	ND	ND	ND	ND	ND	ND	ND	ND	ND	1.8
40	ND	ND	ND	ND	ND	ND	ND	ND	ND	ND	ND	ND	7	ND	ND	ND	ND	ND	ND	ND	ND	ND	ND	7
41	ND	ND	ND	ND	ND	ND	ND	ND	ND	ND	ND	ND	1.3	ND	ND	ND	ND	ND	ND	ND	ND	ND	ND	1.3
42	ND	ND	ND	ND	ND	ND	ND	ND	ND	ND	ND	ND	1	ND	1.1	ND	4.9	ND	8.1	ND	ND	ND	ND	15
43	ND	ND	ND	ND	ND	ND	ND	ND	ND	ND	ND	ND	ND	ND	ND	ND	ND	ND	ND	ND	ND	ND	ND	0
44	ND	ND	ND	ND	3.9	ND	2.6	ND	ND	ND	2.2	ND	4.9	ND	2.5	ND	ND	ND	ND	ND	ND	1.4	ND	18
45	2.6	ND	2.2	ND	29	ND	28	ND	ND	ND	16	ND	44	ND	ND	ND	ND	ND	ND	ND	ND	7.5	ND	130
46	2.1	ND	1.9	ND	20	ND	10	ND	ND	ND	15	ND	130	ND	ND	ND	ND	ND	ND	ND	ND	6.1	ND	190
47	ND	ND	ND	ND	ND	ND	ND	ND	ND	ND	ND	ND	270	ND	ND	ND	ND	ND	ND	ND	ND	ND	ND	270
48	15	ND	3.6	ND	120	ND	82	ND	3.1	ND	58	ND	23	ND	ND	ND	ND	ND	ND	ND	ND	19	ND	320
49	ND	ND	ND	ND	6.8	ND	3.3	ND	ND	ND	3.5	ND	3.3	ND	ND	ND	ND	ND	ND	ND	ND	1.2	ND	18
50	ND	ND	ND	ND	4.1	ND	3.2	ND	ND	ND	4	ND	5.2	ND	ND	ND	ND	ND	ND	ND	ND	2	ND	19
51	20	ND	2.3	ND	360	ND	110	ND	9.7	ND	99	ND	11	ND	ND	ND	ND	ND	ND	ND	ND	25	ND	630
52	1.5	ND	1.1	ND	12	ND	1.5	ND	ND	ND	4.3	ND	3.9	ND	ND	ND	ND	ND	ND	ND	ND	6.9	ND	31
53	ND	ND	ND	ND	2	ND	ND	ND	ND	ND	2.5	ND	22	ND	ND	ND	ND	ND	ND	ND	ND	1.9	ND	28
54	ND	ND	ND	ND	3.6	ND	2.2	ND	ND	ND	2.9	ND	18	ND	ND	ND	ND	ND	ND	ND	ND	1.6	ND	29
55	ND	ND	ND	ND	2.9	ND	1.9	ND	ND	ND	1.1	ND	2	ND	ND	ND	ND	ND	ND	ND	ND	ND	ND	7.8
56	ND	ND	ND	ND	1.3	ND	ND	ND	ND	ND	ND	ND	49	ND	ND	ND	ND	ND	ND	ND	ND	ND	ND	50
57	23	ND	ND	ND	190	ND	56	ND	2.9	ND	47	ND	1	ND	ND	ND	ND	ND	ND	ND	ND	16	ND	340
58	ND	ND	ND	ND	ND	ND	ND	ND	ND	ND	ND	ND	11	ND	ND	ND	1.3	ND	2.2	ND	ND	ND	ND	15
59	ND	ND	ND	ND	2.8	ND	1.4	ND	ND	ND	1.8	ND	ND	ND	ND	ND	ND	ND	ND	ND	ND	ND	ND	6
60	ND	ND	ND	ND	1.3	ND	ND	ND	ND	ND	ND	ND	18	ND	ND	ND	ND	ND	ND	ND	ND	ND	ND	19
61	ND	ND	ND	ND	ND	ND	ND	ND	ND	ND	ND	ND	7.1	ND	ND	ND	ND	ND	ND	ND	ND	ND	ND	7.1
62	ND	ND	ND	ND	ND	ND	ND	ND	ND	ND	ND	ND	16	ND	ND	ND	ND	ND	ND	ND	ND	ND	ND	16
63	ND	ND	ND	ND	ND	ND	ND	ND	ND	ND	ND	ND	30	ND	ND	ND	ND	ND	ND	ND	ND	ND	ND	30
64	ND	ND	ND	ND	2.7	ND	1.1	ND	ND	ND	1.4	ND	4.8	ND	ND	ND	ND	ND	ND	ND	ND	ND	ND	9.9
65	ND	ND	ND	ND	5.2	ND	ND	ND	ND	ND	1.3	ND	22	ND	ND	ND	ND	ND	ND	ND	ND	ND	ND	29
66	ND	ND	ND	ND	1.2	ND	ND	ND	ND	ND	ND	ND	1.5	ND	ND	ND	ND	ND	ND	ND	ND	ND	ND	2.7
67	2.9	ND	ND	ND	19	ND	25	ND	ND	ND	9.6	ND	3.3	ND	ND	ND	ND	ND	ND	ND	ND	3.5	ND	64
68	ND	ND	ND	ND	ND	ND	ND	ND	ND	ND	ND	ND	6.3	ND	4.1	ND	ND	ND	ND	ND	ND	ND	ND	10
69	ND	ND	ND	ND	ND	ND	ND	ND	ND	ND	ND	ND	19	ND	310	ND	21	ND	17	ND	ND	ND	ND	370
70	ND	ND	ND	ND	ND	ND	ND	ND	ND	ND	ND	ND	ND	ND	ND	ND	ND	ND	ND	ND	ND	ND	ND	0
71	ND	ND	ND	ND	ND	ND	ND	ND	ND	ND	ND	ND	ND	ND	ND	ND	ND	ND	ND	ND	ND	ND	ND	0
72	ND	ND	ND	ND	ND	ND	ND	ND	ND	ND	ND	ND	2.1	ND	28	ND	ND	ND	ND	ND	ND	ND	ND	58
73	ND	ND	ND	ND	ND	ND	ND	ND	ND	ND	ND	ND	1.8	ND	ND	ND	ND	ND	ND	ND	ND	ND	ND	1.8
74	ND	ND	ND	ND	ND	ND	ND	ND	ND	ND	ND	ND	7.4	ND	250	ND	10	ND	8.3	ND	ND	ND	ND	270
75	ND	ND	ND	ND	ND	ND	ND	ND	ND	ND	ND	ND	3.5	ND	3.6	ND	13	ND	22	ND	ND	ND	ND	42
76	ND	ND	ND	ND	ND	ND	ND	ND	ND	ND	ND	ND	1.4	ND	5.7	ND	2.6	ND	3.7	ND	ND	ND	ND	13
77	ND	ND	ND	ND	ND	ND	ND	ND	3.9	ND	ND	ND	63	ND	2.6	ND	5.3	ND	12	ND	ND	ND	ND	86
78	ND	ND	ND	ND	ND	ND	ND	ND	ND	ND	ND	ND	ND	ND	5.1	ND	2.3	ND	3.1	ND	ND	ND	ND	11
79	ND	ND	ND	ND	ND	ND	ND	ND	ND	ND	ND	ND	2	ND	1.3	ND	3	ND	5	ND	ND	ND	ND	11
80	ND	ND	ND	ND	ND	ND	ND	ND	ND	ND	ND	ND	1.2	ND	ND	ND	ND	ND	ND	ND	ND	ND	ND	1.2
81	ND	ND	ND	ND	5.1	ND	ND	ND	ND	ND	5.6	ND	11	ND	ND	ND	ND	ND	ND	ND	ND	2.1	ND	23
82	15	ND	1.1	ND	130	ND	36	ND	1.6	ND	32	ND	130	ND	ND	ND	ND	ND	ND	ND	ND	7.8	ND	350
83	ND	ND	ND	ND	ND	ND	ND	ND	ND	ND	ND	ND	450	ND	ND	ND	ND	ND	ND	ND	ND	ND	ND	450
84	ND	ND	ND	ND	4.3	ND	ND	ND	ND	ND	1.7	ND	57	ND	ND	ND	ND	ND	ND	ND	ND	ND	ND	63
85	2.3	ND	ND	ND	21	ND	6.8	ND	ND	ND	9.8	ND	340	ND	ND	ND	ND	ND	ND	ND	ND	4.7	ND	380
86	68	ND	3.1	ND	420	ND	120	ND	2.2	ND	140	ND	5	ND	ND	ND	ND	ND	ND	ND	ND	50	ND	810
87	ND	ND	ND	ND	ND	ND	ND	ND	ND	ND	ND	ND	230	ND	ND	ND	ND	ND	ND	ND	ND	ND	ND	230
88	ND	ND	ND	ND	ND	ND	ND	ND	ND	ND	ND	ND	430	ND	ND	ND	ND	ND	ND	ND	ND	ND	ND	430
89	ND	ND	ND	ND	3.3	ND	ND	ND	ND	ND	2.4	ND	17	ND	ND	ND	ND	ND	ND	ND	ND	ND	ND	23
90	ND	ND	ND	ND	ND	ND	ND	ND	ND	ND	ND	ND	9.4	ND	ND	ND	ND	ND	ND	ND	ND	ND	ND	9.4
91	ND	ND	ND	ND	ND	ND	ND	ND	ND	ND	ND	ND	ND	ND	ND	ND	ND	ND	ND	ND	ND	ND	ND	0
92	ND	ND	ND	ND	ND	ND	ND	ND	ND	ND	ND	ND	1.6	ND	ND	ND	ND	ND	ND	ND	ND	ND	ND	1.6
93	ND	ND	ND	ND	ND	ND	ND	ND	ND	ND	ND	ND	38	ND	ND	ND	ND	ND	ND	ND	ND	ND	ND	38
94	ND	ND	ND	ND	ND	ND	ND	ND	ND	ND	ND	ND	30	ND	ND	ND	ND	ND	ND	ND	ND	ND	ND	30
95	ND	ND	ND	ND	ND	ND	ND	ND	ND	ND	ND	ND	12	ND	ND	ND	ND	ND	ND	ND	ND	ND	ND	12
96	ND	ND	ND	ND	ND	ND	ND	ND	ND	ND	ND	ND	15	ND	ND	ND	ND	ND	ND	ND	ND	ND	ND	15
97	ND	ND	ND	ND	ND	ND	ND	ND	ND	ND	ND	ND	15	ND	ND	ND	ND	ND	ND	ND	ND	ND	ND	15
98	ND	ND	ND	ND	ND	ND	ND	ND	ND	ND	ND	ND	1.3	ND	ND	ND	ND	ND	ND	ND	ND	ND	ND	1.3
99	ND	ND	ND	ND	ND	ND	ND	ND	ND	ND	ND	ND	5.3	ND	ND	ND	ND	ND	ND	ND	ND	ND	ND	5.3
100	ND	ND	ND	ND	ND	ND	ND	ND	ND	ND	ND	ND	94	ND	ND	ND	ND	ND	ND	ND	ND	ND	ND	94
101	ND	ND	ND	ND	ND	ND	ND	ND	ND	ND	ND	ND	140	ND	ND	ND	ND	ND	ND	ND	ND	ND	ND	140
102	ND	ND	ND	ND	ND	ND	ND	ND	ND	ND	ND	ND	29	ND	1.4	ND	3.3	ND	7.4	ND	ND	ND	ND	41
103	ND	ND	ND	ND	ND	ND	ND	ND	ND	ND	ND	ND	7.2	ND	ND	ND	ND	ND	ND	ND	ND	ND	ND	7.2
104	ND	ND	ND	ND	ND	ND	ND	ND	ND	ND	ND	ND	2.5	ND	ND	ND	2.6	ND	4.1	ND	ND	ND	ND	9.1
105	ND	ND	ND	ND	ND	ND	ND	ND	ND	ND	ND	ND	36	ND	ND	ND	ND	ND	ND	ND	ND	ND	ND	36
106	ND	ND	ND	ND	ND	ND	ND	ND	ND	ND	ND	ND	3.7	ND	ND	ND	ND	ND	ND	ND	ND	ND	ND	3.7
107	ND	ND	ND	ND	ND	ND	ND	ND	ND	ND	ND	ND	15	ND	ND	ND	1.1	ND	2.2	ND	ND	ND	ND	18
108	ND	ND	ND	ND	ND	ND	ND	ND	ND	ND	ND	ND	1.3	ND	ND	ND	ND	ND	ND	ND	ND	ND	ND	1.3
109	ND	ND	ND	ND	ND	ND	ND	ND	ND	ND	ND	ND	ND	ND	ND	ND	ND	ND	ND	ND	ND	ND	ND	0
110	ND	ND	ND	ND	ND	ND	ND	ND	ND	ND	ND	ND	1.5	ND	ND	ND	1.2	ND	ND	ND	ND	ND	ND	2.7
111	ND	ND	ND	ND	ND	ND	ND	ND	ND	ND	ND	ND	1.6	ND	ND	ND	ND	ND	ND	ND	ND	ND	ND	1.6
112	ND	ND	ND	ND	ND	ND	ND	ND	ND	ND	ND	ND	4.5	ND	ND	ND	ND	ND	ND	ND	ND	ND	ND	4.5
113	ND	ND	ND	ND	ND	ND	ND	ND	ND	ND	ND	ND	15	ND	ND	ND	ND	ND	ND	ND	ND	ND	ND	15
114	ND	ND	ND	ND	ND	ND	ND	ND	ND	ND	ND	ND	9.5	ND	ND	ND	ND	ND	ND	ND	ND	ND	ND	9.5
115	ND	ND	ND	ND	ND	ND	ND	ND	ND	ND	ND	ND	7.8	ND	ND	ND	ND	ND	ND	ND	ND	ND	ND	7.8
116	ND	ND	ND	ND	ND	ND	ND	ND	ND	ND	ND	ND	89	ND	ND	ND	ND	ND	ND	ND	ND	ND	ND	89
117	ND	ND	ND	ND	ND	ND	ND	ND	ND	ND	ND	ND	290	ND	66	ND	2	ND	ND	ND	ND	ND	ND	350
118	ND	ND	ND	ND	ND	ND	ND	ND	ND	ND	ND	ND	18	ND	ND	ND	2.8	ND	ND	ND	12	ND	ND	33
119	ND	ND	ND	ND	ND	ND	ND	ND	ND	ND	ND	ND	2.3	ND	ND	ND	ND	ND	ND	ND	ND	ND	ND	2.3
120	ND	ND	ND	ND	ND	ND	ND	ND	ND	ND	ND	ND	47	ND	ND	ND	ND	ND	ND	ND	1.9	ND	ND	49
121	ND	ND	ND	ND	ND	ND	ND	ND	ND	ND	ND	ND	5.1	ND	ND	ND	ND	ND	ND	ND	3	ND	ND	8.1
122	ND	ND	ND	ND	ND	ND	ND	ND	ND	ND	ND	ND	6.3	ND	ND	ND	ND	ND	ND	ND	ND	ND	ND	6.3

## Sheet: Table S2
Table S2: Pyrrolizidine alkaloid concentrations in the 2016/17 survey of New Zealand drum honey
	Pyrrolizidine alkaloid concentrations (µg/kg)
Sample number	Echimidine	Echimidine N-oxide	Echivulgarine	Echivulgarine N-oxide	Lycopsamine	Retrorsine	Retrorsine N-oxide	Senecionine	Senecionine N-oxide	Seneciphylline	Seneciphylline N-oxide	Senkirkine	Total Lower Bound PA concentration (µg/kg)
1	ND	ND	ND	ND	13	ND	ND	ND	ND	ND	ND	ND	13
2	ND	ND	ND	ND	11	ND	ND	ND	ND	ND	ND	ND	11
3	ND	ND	ND	ND	22	ND	ND	ND	ND	ND	ND	ND	22
4	ND	ND	ND	ND	14	ND	ND	ND	ND	ND	ND	ND	14
5	ND	ND	ND	ND	2.7	ND	ND	ND	ND	ND	ND	ND	2.7
6	ND	ND	ND	ND	4.3	ND	ND	ND	ND	ND	ND	ND	4.3
7	ND	ND	ND	ND	6.6	95	ND	ND	ND	ND	ND	ND	101.6
8	ND	ND	ND	ND	2.5	40	ND	ND	ND	ND	ND	ND	42.5
9	ND	ND	ND	ND	2.2	12	ND	ND	ND	ND	ND	ND	14.2
10	ND	ND	ND	ND	1.8	1.4	ND	ND	ND	ND	ND	ND	3.2
11	ND	ND	ND	ND	2.3	ND	ND	ND	ND	ND	ND	ND	2.3
12	ND	ND	ND	ND	ND	1.6	ND	ND	ND	ND	ND	ND	1.6
13	ND	ND	ND	ND	1.6	ND	ND	ND	ND	ND	ND	ND	1.6
14	ND	ND	ND	ND	2	ND	ND	ND	ND	ND	ND	ND	2
15	ND	ND	ND	ND	4.9	2	ND	ND	ND	ND	ND	ND	6.9
16	ND	ND	ND	ND	4.8	ND	ND	ND	ND	ND	ND	ND	4.8
17	ND	ND	ND	ND	11	ND	ND	ND	ND	ND	ND	ND	11
18	ND	ND	ND	ND	8.1	ND	ND	ND	ND	ND	ND	ND	8.1
19	ND	ND	ND	ND	3.3	ND	ND	ND	ND	ND	ND	ND	3.3
20	ND	ND	ND	ND	1.8	ND	ND	ND	ND	ND	ND	ND	1.8
21	ND	ND	ND	ND	19	5.3	ND	ND	ND	ND	ND	ND	24.3
22	ND	ND	ND	ND	12	1.3	ND	ND	ND	ND	ND	ND	13.3
23	ND	ND	ND	ND	3.6	ND	ND	ND	ND	ND	ND	ND	3.6
24	ND	ND	ND	ND	3.3	ND	ND	ND	ND	ND	ND	ND	3.3
25	ND	ND	ND	ND	8.2	ND	ND	ND	ND	ND	ND	ND	8.2
26	ND	ND	ND	ND	4.7	1.1	ND	ND	ND	ND	ND	ND	5.8
27	ND	ND	ND	ND	10	1.1	ND	ND	ND	ND	ND	ND	11.1
28	ND	ND	ND	ND	3.7	ND	ND	ND	ND	ND	ND	ND	3.7
29	ND	ND	ND	ND	4	ND	ND	ND	ND	ND	ND	ND	4
30	ND	ND	ND	ND	1.8	ND	ND	ND	ND	ND	ND	ND	1.8
31	ND	ND	ND	ND	2.6	ND	ND	ND	ND	ND	ND	ND	2.6
32	ND	ND	ND	ND	1.9	ND	ND	ND	ND	ND	ND	ND	1.9
33	ND	ND	ND	ND	1	ND	ND	ND	ND	ND	ND	ND	1
34	ND	ND	ND	ND	1.7	2.2	ND	ND	ND	ND	ND	ND	3.9
35	ND	ND	ND	ND	1.6	1.9	ND	ND	ND	ND	ND	ND	3.5
36	ND	ND	ND	ND	1.6	ND	ND	ND	ND	ND	ND	ND	1.6
37	ND	ND	ND	ND	1.2	ND	ND	ND	ND	ND	ND	ND	1.2
38	ND	ND	ND	ND	ND	ND	ND	ND	ND	ND	ND	ND	0
39	ND	ND	ND	ND	3	ND	ND	ND	ND	ND	ND	ND	3
40	ND	ND	ND	ND	5.6	ND	ND	ND	ND	ND	ND	ND	5.6
41	ND	ND	ND	ND	4.3	ND	ND	ND	ND	ND	ND	ND	4.3
42	ND	ND	ND	ND	4.6	ND	ND	ND	ND	ND	ND	ND	4.6
43	ND	ND	ND	ND	3.5	ND	ND	ND	ND	ND	ND	ND	3.5
44	ND	ND	ND	ND	2.1	5.1	ND	ND	ND	ND	ND	ND	7.2
45	ND	ND	ND	ND	1.6	4.5	ND	ND	ND	ND	ND	ND	6.1
46	ND	ND	ND	ND	ND	ND	ND	ND	ND	ND	ND	ND	0
47	ND	ND	ND	ND	1.6	3	ND	ND	ND	ND	ND	ND	4.6
48	ND	ND	ND	ND	2.1	1.3	ND	ND	ND	1.4	ND	6.1	10.9
49	ND	ND	ND	ND	5.8	3.4	ND	5.4	ND	13	ND	9.9	37.5
50	ND	ND	ND	ND	3.5	2.2	ND	5.6	ND	13	ND	ND	24.3
51	ND	ND	ND	ND	2.8	2	ND	4.6	ND	9.7	ND	1.6	20.7
52	ND	ND	ND	ND	3.2	2.1	ND	2.5	ND	5.6	ND	ND	13.4
53	ND	ND	ND	ND	1.7	3.3	ND	ND	ND	1.9	ND	ND	6.9
54	ND	ND	ND	ND	2.5	7	ND	ND	ND	3.8	ND	ND	13.3
55	ND	ND	ND	ND	2.5	4.4	ND	ND	ND	2.3	ND	ND	9.2
56	ND	ND	ND	ND	1.3	3.1	ND	5.1	ND	15	ND	ND	24.5
57	ND	ND	ND	ND	1	3.1	ND	9.2	ND	23	ND	ND	36.3
58	ND	ND	ND	ND	4.6	6.6	ND	6.4	ND	14	ND	ND	31.6
59	ND	ND	ND	ND	10	81	ND	14	ND	25	ND	ND	130
60	ND	ND	ND	ND	14	19	ND	17	ND	32	ND	ND	82
61	ND	ND	ND	ND	6.2	37	ND	8.4	ND	16	ND	1	68.6
62	ND	ND	ND	ND	2.2	8	ND	2.1	ND	4.4	ND	1.1	17.8
63	ND	ND	ND	ND	3	9.3	ND	5	ND	11	ND	ND	28.3
64	ND	ND	ND	ND	3.2	5.2	ND	5.1	ND	11	ND	ND	24.5
65	ND	ND	ND	ND	2.8	4	ND	5.4	ND	12	ND	ND	24.2

## Sheet: Table S3
Table S3: Pyrrolizidine alkaloid concentrations in the 2017/18 survey of New Zealand drum honey
	Pyrrolizidine alkaloid concentrations (µg/kg)
Sample number	Echimidine	Echimidine N-oxide	Lasiocarpine	Lasiocarpine N-oxide	Sum of Lycopsamine, Indicine and Intermedine (see Note 1)	Sum of Lycopsamine and Intermedine N-oxides	Retrorsine	Retrorsine N-oxide	Sum of Senecionine and Senecivernine	Sum of Senecionine and Senecivernine N-oxides	Seneciphylline	Seneciphylline N-oxide	Senkirkine	Total Lower Bound PA concentration
1	ND	ND	ND	ND	1.4	ND	25	ND	ND	ND	ND	ND	ND	26.4
2	ND	ND	ND	ND	ND	ND	1.8	ND	ND	ND	ND	ND	ND	1.8
3	ND	ND	ND	ND	1.8	ND	2.3	ND	ND	ND	ND	ND	ND	4.1
4	ND	ND	ND	ND	ND	ND	19	ND	ND	ND	ND	ND	ND	19
5	ND	ND	ND	ND	1	ND	3.8	ND	ND	ND	ND	ND	ND	4.8
6	ND	ND	ND	ND	2.3	ND	1.1	ND	ND	ND	ND	ND	ND	3.4
7	ND	ND	ND	ND	ND	ND	2	ND	ND	ND	ND	ND	ND	2
8	ND	ND	ND	ND	1.7	ND	2.2	ND	ND	ND	ND	ND	ND	3.9
9	ND	ND	ND	ND	ND	ND	5.2	ND	ND	ND	ND	ND	ND	5.2
10	ND	ND	ND	ND	1.4	ND	20	ND	ND	ND	ND	ND	ND	21.4
11	ND	ND	ND	ND	2.8	ND	3.9	ND	ND	ND	ND	ND	ND	6.7
12	ND	ND	ND	ND	ND	ND	ND	ND	ND	ND	1.8	ND	ND	1.8
13	ND	ND	ND	ND	ND	ND	7.1	ND	ND	ND	ND	ND	ND	7.1
14	ND	ND	ND	ND	ND	ND	ND	ND	ND	ND	ND	ND	ND	0
15	ND	ND	ND	ND	ND	ND	ND	ND	ND	ND	ND	ND	ND	0
16	ND	ND	ND	ND	ND	ND	4.7	ND	ND	ND	ND	ND	ND	4.7
17	ND	ND	ND	ND	ND	ND	1.5	ND	ND	ND	ND	ND	ND	1.5
18	ND	ND	ND	ND	1.4	ND	1.6	ND	ND	ND	ND	ND	ND	3
19	ND	ND	ND	ND	ND	ND	34	ND	ND	ND	ND	ND	ND	34
20	ND	ND	ND	ND	ND	ND	22	ND	ND	ND	ND	ND	ND	22
21	ND	ND	ND	ND	ND	ND	16	ND	ND	ND	ND	ND	ND	16
22	ND	ND	ND	ND	ND	ND	10	ND	ND	ND	ND	ND	ND	10
23	ND	ND	ND	ND	ND	ND	2.1	ND	ND	ND	ND	ND	ND	2.1
24	ND	ND	ND	ND	ND	ND	1.1	ND	ND	ND	ND	ND	ND	1.1
25	ND	ND	ND	ND	1.2	ND	28	ND	ND	ND	ND	ND	ND	29.2
26	ND	ND	ND	ND	ND	ND	71	1.7	1	ND	ND	ND	ND	73.7
27	ND	ND	ND	ND	1.1	ND	2.6	ND	ND	ND	ND	ND	ND	3.7
28	ND	ND	ND	ND	4.5	ND	1.8	ND	ND	ND	ND	ND	ND	6.3
29	ND	ND	ND	ND	8.2	ND	ND	ND	ND	ND	ND	ND	ND	8.2
30	ND	ND	ND	ND	ND	ND	22	ND	ND	ND	ND	ND	ND	22
31	ND	ND	ND	ND	ND	ND	13	1.3	ND	ND	ND	ND	ND	14.3
32	ND	ND	ND	ND	ND	ND	7.8	ND	ND	ND	ND	ND	ND	7.8
33	ND	ND	ND	ND	4.2	ND	ND	ND	ND	ND	ND	ND	ND	4.2
34	ND	ND	ND	ND	ND	ND	6.8	ND	ND	ND	ND	ND	ND	6.8
35	ND	ND	ND	ND	1.5	ND	49	ND	ND	ND	ND	ND	ND	50.5
36	ND	ND	ND	ND	2.6	ND	33	ND	ND	ND	ND	ND	ND	35.6
37	ND	ND	ND	ND	ND	ND	36	ND	ND	ND	ND	ND	ND	36
38	ND	ND	ND	ND	1.4	ND	56	ND	ND	ND	ND	ND	ND	57.4
39	ND	ND	ND	ND	ND	ND	23	ND	ND	ND	ND	ND	ND	23
40	ND	ND	ND	ND	ND	ND	31	4.2	ND	ND	ND	ND	ND	35.2
41	ND	ND	ND	ND	ND	ND	12	ND	ND	ND	ND	ND	ND	12
42	ND	ND	ND	ND	ND	ND	14	ND	ND	ND	ND	ND	ND	14
43	ND	ND	ND	ND	ND	ND	2	ND	ND	ND	ND	ND	ND	2
44	ND	ND	ND	ND	ND	ND	47	1.5	ND	ND	ND	ND	ND	48.5
45	ND	ND	ND	ND	2.2	ND	10	2.6	ND	ND	1.1	ND	ND	15.9
46	ND	ND	ND	ND	1.1	ND	29	ND	ND	ND	ND	ND	ND	30.1
47	ND	ND	ND	ND	ND	ND	13	ND	ND	ND	ND	ND	ND	13
48	ND	ND	ND	ND	ND	ND	58	ND	ND	ND	ND	ND	ND	58
49	ND	ND	ND	ND	ND	ND	320	3.5	1.7	ND	ND	ND	ND	325.2
50	ND	ND	ND	ND	1.1	ND	27	0	ND	ND	ND	ND	ND	28.1
51	ND	ND	ND	ND	ND	ND	7.6	ND	ND	ND	ND	ND	ND	7.6
52	ND	ND	ND	ND	ND	ND	11	ND	ND	ND	ND	ND	ND	11
53	ND	ND	ND	ND	2.2	ND	25	ND	ND	ND	ND	ND	ND	27.2
54	ND	ND	ND	ND	ND	ND	8.1	ND	ND	ND	ND	ND	ND	8.1
55	ND	ND	ND	ND	ND	ND	7.6	ND	ND	ND	ND	ND	ND	7.6
56	ND	ND	ND	ND	ND	ND	ND	ND	ND	ND	ND	ND	ND	0
57	ND	ND	ND	ND	ND	ND	1.5	ND	ND	ND	ND	ND	ND	1.5
58	ND	ND	ND	ND	ND	ND	12	ND	ND	ND	ND	ND	ND	12
59	ND	ND	ND	ND	1.2	ND	13	ND	ND	ND	ND	ND	ND	14.2
60	ND	ND	ND	ND	2.2	ND	68	ND	1.3	ND	2.6	ND	ND	74.1
61	ND	ND	ND	ND	68.4	ND	ND	ND	ND	ND	ND	ND	ND	68.4
62	ND	ND	ND	ND	17	ND	ND	ND	ND	ND	ND	ND	ND	17
63	ND	ND	ND	ND	13.9	ND	ND	ND	ND	ND	ND	ND	ND	13.9
64	ND	ND	ND	ND	14.3	ND	ND	ND	ND	ND	ND	ND	ND	14.3
65	ND	ND	ND	ND	28.1	ND	ND	ND	ND	ND	ND	ND	ND	28.1
66	ND	ND	ND	ND	21.1	ND	2.2	ND	ND	ND	ND	ND	ND	23.3
67	ND	ND	ND	ND	20	1	ND	ND	ND	ND	ND	ND	ND	21
68	ND	ND	ND	ND	2.7	ND	ND	ND	ND	ND	ND	ND	ND	2.7
69	ND	ND	ND	ND	ND	ND	6.2	ND	ND	ND	ND	ND	ND	6.2
70	ND	ND	ND	ND	4.5	ND	ND	ND	ND	ND	ND	ND	ND	4.5
71	ND	ND	ND	ND	1.5	ND	55	1.5	ND	ND	ND	ND	ND	58
72	ND	ND	ND	ND	0	ND	ND	ND	ND	ND	ND	ND	ND	0
73	ND	ND	ND	ND	2.7	ND	77	ND	ND	ND	ND	ND	ND	79.7
74	ND	ND	ND	ND	4.8	ND	ND	ND	ND	ND	ND	ND	ND	4.8
75	ND	ND	ND	ND	23	ND	ND	ND	ND	ND	ND	ND	ND	23
76	ND	ND	ND	ND	1.4	ND	ND	ND	ND	ND	ND	ND	ND	1.4
77	ND	ND	ND	ND	1.9	ND	2.7	ND	ND	ND	ND	ND	ND	4.6
78	ND	ND	ND	ND	14.3	4.3	ND	ND	ND	ND	ND	ND	ND	18.6
79	ND	ND	ND	ND	59.3	8	ND	ND	ND	ND	ND	ND	ND	67.3
80	ND	ND	ND	ND	2.3	ND	ND	ND	4.8	ND	ND	ND	ND	7.1
81	ND	ND	ND	ND	3.7	ND	ND	ND	ND	ND	ND	ND	ND	3.7
82	ND	ND	ND	ND	8.3	ND	ND	ND	ND	ND	ND	ND	ND	8.3
83	ND	ND	ND	ND	3.2	ND	ND	ND	ND	ND	ND	ND	ND	3.2
84	ND	ND	ND	ND	5.5	ND	ND	ND	ND	ND	ND	ND	ND	5.5
85	ND	ND	ND	ND	ND	ND	1.3	ND	ND	ND	ND	ND	ND	1.3
86	ND	ND	ND	ND	1.1	ND	1.3	ND	ND	ND	ND	ND	ND	2.4
87	ND	ND	ND	ND	5.7	2.4	ND	ND	ND	ND	ND	ND	ND	8.1
88	ND	ND	ND	ND	1.1	ND	1.7	ND	9.8	ND	ND	ND	ND	12.6
89	ND	ND	ND	ND	2.4	ND	30	1.6	ND	ND	ND	ND	ND	34
90	ND	ND	ND	ND	ND	ND	ND	ND	ND	ND	ND	ND	ND	0
91	ND	ND	ND	ND	66.4	41	ND	ND	ND	ND	ND	ND	ND	107.4
92	ND	ND	ND	ND	1.4	ND	ND	ND	ND	ND	ND	ND	ND	1.4
93	ND	ND	ND	ND	1	ND	ND	ND	ND	ND	ND	ND	ND	1
94	1.8	ND	ND	ND	1.2	ND	ND	ND	ND	ND	ND	ND	ND	3
95	ND	ND	ND	ND	1.8	ND	ND	ND	ND	ND	ND	ND	ND	1.8
96	ND	ND	ND	ND	1.4	ND	ND	ND	ND	ND	ND	ND	ND	1.4
97	ND	ND	ND	ND	8.4	2.2	ND	ND	ND	ND	ND	ND	ND	10.6
98	ND	ND	ND	ND	1.7	ND	ND	ND	ND	ND	ND	ND	ND	1.7
99	ND	ND	ND	ND	1.1	ND	ND	ND	ND	ND	ND	ND	ND	1.1
100	ND	ND	ND	ND	1.9	ND	ND	ND	ND	ND	ND	ND	ND	1.9
101	ND	ND	ND	ND	10.7	ND	ND	ND	ND	ND	ND	ND	ND	10.7
102	ND	ND	ND	ND	53	38	ND	ND	ND	ND	ND	ND	ND	91
103	ND	ND	ND	ND	2.5	ND	2.6	ND	ND	ND	ND	ND	ND	5.1
104	ND	ND	ND	ND	2	ND	ND	ND	ND	ND	ND	ND	ND	2
105	ND	ND	ND	ND	1.7	ND	ND	ND	ND	ND	ND	ND	ND	1.7
106	ND	ND	ND	ND	4.7	ND	ND	ND	ND	ND	1.2	ND	ND	5.9
107	ND	ND	ND	ND	3	ND	110	1.1	ND	ND	ND	ND	ND	114.1
108	ND	ND	ND	ND	8.7	ND	1.8	ND	ND	ND	ND	ND	ND	10.5
109	ND	ND	ND	ND	7.7	ND	2	ND	5.2	ND	20	ND	ND	34.9
110	ND	ND	ND	ND	9.6	ND	34	ND	7.3	ND	21	ND	ND	71.9
111	ND	ND	ND	ND	3.5	1.1	ND	ND	ND	ND	ND	ND	ND	4.6
112	ND	ND	ND	ND	6.6	2.3	ND	ND	ND	ND	2.8	ND	ND	11.7
113	ND	ND	ND	ND	15.3	ND	ND	ND	ND	ND	ND	ND	ND	15.3
114	ND	ND	ND	ND	30.3	ND	ND	ND	ND	ND	ND	ND	ND	30.3
115	ND	ND	ND	ND	64.5	61.2	ND	ND	ND	ND	ND	ND	ND	125.7
116	ND	ND	ND	ND	5.2	ND	2.2	ND	ND	ND	ND	ND	ND	7.4
117	1.1	ND	ND	ND	10.5	ND	ND	ND	ND	ND	ND	ND	ND	11.6
118	ND	ND	ND	ND	4	1	4.2	ND	ND	ND	ND	ND	ND	9.2
119	ND	ND	ND	ND	32.1	54.2	ND	ND	ND	ND	ND	ND	ND	86.3
120	6.9	ND	ND	ND	5.9	10.5	2.2	ND	ND	ND	ND	ND	ND	25.5
121	ND	ND	ND	ND	10.9	ND	ND	ND	ND	ND	ND	ND	ND	10.9
122	ND	ND	ND	ND	8.7	2.2	ND	ND	ND	ND	ND	ND	ND	10.9
123	ND	ND	ND	ND	11.1	ND	2.2	ND	ND	ND	ND	ND	ND	13.3
124	1.1	ND	ND	ND	3	ND	ND	ND	ND	ND	ND	ND	ND	4.1
125	ND	ND	ND	ND	2.4	ND	2	ND	ND	ND	ND	ND	ND	4.4
126	ND	ND	ND	ND	20.1	1.1	23	ND	ND	ND	ND	ND	ND	44.2
127	ND	ND	ND	ND	3.9	ND	ND	ND	ND	ND	ND	ND	ND	3.9
128	ND	ND	ND	ND	3.7	ND	9.7	ND	ND	ND	ND	ND	ND	13.4
129	ND	ND	ND	ND	8.1	ND	ND	ND	ND	ND	ND	ND	ND	8.1
130	ND	ND	ND	ND	82.9	40	ND	ND	ND	ND	ND	ND	ND	122.9
131	ND	ND	ND	ND	ND	ND	92	ND	ND	ND	ND	ND	ND	92
132	ND	ND	ND	ND	5.5	ND	ND	ND	ND	ND	ND	ND	ND	5.5
133	ND	ND	ND	ND	1.4	ND	1.8	ND	ND	ND	ND	ND	ND	3.2
134	ND	ND	ND	ND	2.1	14.1	ND	ND	ND	ND	ND	ND	ND	16.2
135	ND	ND	ND	ND	ND	ND	ND	ND	ND	ND	ND	ND	ND	0
136	ND	ND	ND	ND	1.1	ND	15	ND	ND	ND	ND	ND	ND	16.1
137	ND	ND	ND	ND	1.2	ND	9.2	ND	ND	ND	ND	ND	ND	10.4
138	ND	ND	ND	ND	11.5	ND	ND	ND	ND	ND	ND	ND	ND	11.5
139	ND	ND	ND	ND	2.61332	ND	ND	ND	ND	ND	ND	ND	ND	2.61332
140	ND	ND	ND	ND	24.7984	ND	ND	ND	ND	ND	ND	ND	ND	24.7984
141	ND	ND	ND	ND	11.3505	5.77851	14.644	ND	14.4021	ND	4.26199	ND	ND	50.4372
142	ND	ND	ND	ND	15.7616	7.55571	56.9829	ND	56.9358	ND	19.835	ND	ND	157.071
143	ND	ND	ND	ND	9.28211	ND	17.5685	ND	16.9085	ND	5.31784	ND	ND	49.077
144	ND	ND	ND	ND	8.64325	ND	13.4071	ND	12.4314	ND	4.60332	ND	ND	39.085
145	ND	ND	ND	ND	2.37635	ND	ND	ND	ND	ND	ND	ND	ND	2.37635
146	ND	ND	ND	ND	ND	ND	ND	ND	ND	ND	ND	ND	ND	0
147	ND	ND	ND	ND	ND	ND	ND	ND	ND	ND	ND	ND	ND	0
148	ND	ND	ND	ND	ND	ND	ND	ND	ND	ND	ND	ND	1.67958	1.67958
149	ND	ND	ND	ND	ND	ND	ND	ND	ND	ND	ND	ND	ND	0
150	ND	ND	ND	ND	ND	ND	ND	ND	ND	ND	ND	ND	ND	0
151	ND	ND	ND	ND	2.15922	ND	ND	ND	ND	ND	ND	ND	ND	2.15922
152	ND	ND	ND	ND	ND	ND	ND	ND	ND	ND	ND	ND	ND	0
153	ND	ND	ND	ND	27.1774	ND	ND	ND	ND	ND	ND	ND	ND	27.1774
154	ND	ND	ND	ND	12.4292	ND	ND	ND	ND	ND	ND	ND	ND	12.4292
155	ND	ND	ND	ND	15.1085	ND	ND	ND	ND	ND	ND	ND	ND	15.1085
156	ND	ND	ND	ND	72.2265	ND	ND	ND	ND	ND	ND	ND	ND	72.2265
157	ND	ND	ND	ND	ND	ND	ND	ND	ND	ND	ND	ND	ND	0
158	ND	ND	ND	ND	10.4272	ND	ND	ND	ND	ND	ND	ND	ND	10.4272
159	ND	ND	ND	ND	4.67644	ND	ND	ND	ND	ND	ND	ND	ND	4.67644
160	ND	ND	ND	ND	27.2451	6.30031	ND	ND	ND	ND	ND	ND	ND	33.5454
161	ND	ND	ND	ND	24.2476	ND	ND	ND	ND	ND	ND	ND	ND	24.2476
162	ND	ND	ND	ND	7.36184	ND	ND	ND	ND	ND	ND	ND	ND	7.36184
163	ND	ND	ND	ND	12.6957	ND	ND	ND	ND	ND	ND	ND	ND	12.6957
164	ND	ND	ND	ND	5.82292	ND	ND	ND	ND	ND	ND	ND	ND	5.82292
165	ND	ND	ND	ND	ND	ND	ND	ND	ND	ND	ND	ND	ND	0
166	ND	ND	ND	ND	5.45881	ND	5.20295	ND	ND	ND	ND	ND	ND	10.6618
167	ND	ND	ND	ND	13.0484	ND	1.50444	ND	ND	ND	ND	ND	ND	14.5528
168	ND	ND	ND	ND	7.10793	ND	1.43815	ND	ND	ND	ND	ND	ND	8.54608
169	ND	ND	ND	ND	7.5339	ND	ND	ND	ND	ND	ND	ND	ND	7.5339
170	ND	ND	ND	ND	4.05553	ND	ND	ND	ND	ND	ND	ND	ND	4.05553
171	ND	ND	ND	ND	4.01404	ND	ND	ND	ND	ND	ND	ND	ND	4.01404
172	ND	ND	ND	ND	11.9979	ND	ND	ND	ND	ND	ND	ND	ND	11.9979
173	ND	ND	ND	ND	ND	ND	ND	ND	ND	ND	ND	ND	ND	0
174	ND	ND	ND	ND	8.4768	ND	ND	ND	ND	ND	ND	ND	ND	8.4768
175	ND	ND	ND	ND	11.1068	ND	ND	ND	ND	ND	ND	ND	ND	11.1068
176	ND	ND	ND	ND	4.66785	ND	ND	ND	ND	ND	ND	ND	ND	4.66785
177	ND	ND	ND	ND	10.0481	ND	ND	ND	ND	ND	ND	ND	ND	10.0481
178	ND	ND	ND	ND	23.043	ND	ND	ND	ND	ND	ND	ND	ND	23.043
179	ND	ND	ND	ND	7.33205	ND	ND	ND	ND	ND	ND	ND	ND	7.33205
180	ND	ND	ND	ND	3.63693	ND	ND	ND	ND	ND	ND	ND	ND	3.63693
181	ND	ND	ND	ND	ND	ND	ND	ND	ND	ND	ND	ND	ND	0
182	ND	ND	ND	ND	5.22839	ND	ND	ND	ND	ND	ND	ND	ND	5.22839
183	ND	ND	ND	ND	4.24609	ND	ND	ND	ND	ND	ND	ND	ND	4.24609
184	ND	ND	ND	ND	2.97806	ND	1.8679	ND	ND	ND	ND	ND	ND	4.84596
185	ND	ND	ND	ND	10.9109	ND	ND	ND	ND	ND	ND	ND	ND	10.9109
186	ND	ND	ND	ND	4.62855	ND	ND	ND	ND	ND	ND	ND	ND	4.62855
187	ND	ND	ND	ND	4.41363	ND	ND	ND	ND	ND	ND	ND	ND	4.41363
188	ND	ND	ND	ND	10.2613	ND	ND	ND	ND	ND	ND	ND	ND	10.2613
189	ND	ND	ND	ND	ND	ND	ND	ND	ND	ND	ND	ND	ND	0
190	ND	ND	ND	ND	ND	ND	1.79191	ND	1.83672	ND	2.84547	ND	ND	6.47411
191	ND	ND	ND	ND	ND	ND	1.65524	ND	2.08601	ND	2.48971	ND	ND	6.23096
192	ND	ND	ND	ND	2.28795	ND	78.8775	ND	56.7585	ND	53.2691	ND	ND	191.193
193	ND	ND	ND	ND	ND	ND	323.457	ND	107.194	ND	71.2674	ND	ND	501.918
194	ND	ND	ND	ND	3.02591	ND	305.917	ND	73.0899	ND	30.1251	ND	ND	412.158
195	ND	ND	ND	ND	4.79711	ND	325.567	ND	70.1048	ND	17.003	ND	ND	417.472
196	ND	ND	ND	ND	3.83746	ND	281.887	ND	52.1603	ND	23.6202	ND	ND	361.505
197	ND	ND	ND	ND	2.44481	ND	397.523	ND	85.1597	ND	49.8441	ND	1.9706	536.942
198	ND	ND	ND	ND	ND	ND	117.449	ND	28.9054	ND	27.8852	ND	ND	174.24
199	ND	ND	ND	ND	ND	ND	45.83	ND	11.8335	ND	7.80177	ND	ND	65.4653
200	ND	ND	ND	ND	2.73199	ND	15.2768	ND	5.34331	ND	5.34687	ND	ND	28.699
201	ND	ND	ND	ND	2.40117	ND	76.0637	ND	26.7623	ND	31.8554	ND	ND	137.083
202	ND	ND	ND	ND	ND	ND	5.52082	ND	4.98831	ND	7.7058	ND	ND	18.2149
203	ND	ND	ND	ND	ND	ND	4.07063	ND	10.1033	ND	19.0022	ND	ND	33.1762
204	ND	ND	ND	ND	ND	ND	1.84009	ND	2.80995	ND	4.55973	ND	ND	9.20977
205	ND	ND	ND	ND	13.5499	12.8679	15.0213	ND	7.80941	ND	9.26635	ND	ND	58.5149
206	1.929	7.98094	ND	ND	5.2248	22.9361	2.5966	ND	1.67046	ND	2.87721	ND	ND	45.2151
207	ND	ND	ND	ND	14.0472	16.7072	16.2535	3.92759	13.9201	ND	21.963	2.35486	ND	89.1735
208	ND	ND	ND	ND	55.5871	ND	9.8163	ND	23.1232	ND	32.2034	ND	ND	120.73
209	ND	ND	ND	ND	8.10969	26.4417	1.49181	ND	9.297	4.81844	13.1921	8.88482	ND	72.2356
210	ND	ND	ND	ND	7.86874	16.1073	2.61007	ND	9.65771	4.58658	18.9325	8.72151	ND	68.4844
211	ND	ND	ND	ND	7.87369	23.2455	2.53057	ND	10.1378	6.3241	19.0398	10.5457	ND	79.6971
212	ND	ND	ND	ND	4.55434	10.4182	4.73847	ND	8.90107	4.1287	12.1545	6.61761	ND	51.5129
213	ND	ND	ND	ND	19.6326	ND	54.3543	ND	35.3417	ND	60.7327	ND	ND	170.061
214	ND	ND	ND	ND	13.7758	ND	41.2369	ND	14.9607	ND	23.3835	ND	ND	93.357
215	ND	ND	ND	ND	11.3938	6.47107	13.346	ND	7.61278	ND	11.3215	ND	ND	50.1451
216	ND	ND	ND	ND	4.61583	ND	67.4457	86.985	25.7201	15.4739	25.0614	18.408	ND	243.71
217	ND	ND	ND	ND	2.57932	ND	168.103	146.928	40.2053	19.0835	35.1084	15.5698	ND	427.577
218	ND	ND	ND	ND	2.44637	ND	79.2814	46.7054	29.1626	6.16137	34.881	9.63869	ND	208.277
219	ND	ND	ND	ND	5.08707	5.1582	21.1459	18.4059	19.3929	8.00292	27.95	11.3959	ND	116.539
220	ND	ND	ND	ND	5.91248	ND	232.806	ND	32.132	ND	34.4243	2.25523	ND	307.53
221	ND	ND	ND	ND	3.6867	ND	ND	ND	4.47159	ND	7.61586	ND	ND	15.7742
222	ND	ND	ND	ND	ND	ND	ND	ND	4.00525	ND	6.06953	ND	ND	10.0748
223	ND	ND	ND	ND	ND	ND	ND	ND	5.31041	3.06239	7.87503	4.45639	ND	20.7042
224	ND	ND	ND	ND	ND	ND	ND	ND	9.47046	3.98383	16.6911	8.38775	ND	38.5331
225	ND	ND	ND	ND	ND	ND	4.08649	ND	29.3742	ND	62.5486	ND	ND	96.0092
226	ND	ND	ND	ND	ND	ND	2.14452	ND	15.142	ND	30.9832	ND	ND	48.2697
227	ND	ND	ND	ND	ND	ND	2.92155	ND	16.8716	ND	29.2061	ND	ND	48.9992
228	ND	ND	ND	ND	ND	ND	ND	ND	4.26463	ND	7.12061	ND	ND	11.3852
229	ND	ND	ND	ND	4.77473	ND	54.0411	7.96418	8.53694	ND	6.74271	ND	ND	82.0597
230	ND	ND	ND	ND	3.0449	9.84741	17.4943	18.3565	2.89221	5.02582	3.30818	4.79617	ND	64.7655
231	ND	ND	ND	ND	2.49332	11.0788	7.97092	10.8175	2.52659	4.71007	3.1426	8.0157	ND	50.7555
232	ND	ND	ND	ND	25.7319	5.65808	7.077	ND	22.1393	ND	36.1169	ND	ND	96.7232
233	ND	ND	ND	ND	5.4597	ND	548.511	ND	57.6674	ND	29.0885	ND	ND	640.726
234	ND	ND	ND	ND	3.39688	ND	502.399	ND	39.7924	ND	19.0667	ND	ND	564.655
235	ND	ND	ND	ND	2.43163	ND	211.01	ND	21.2853	ND	13.8358	ND	ND	248.563
236	ND	ND	ND	ND	5.14285	ND	126.894	ND	20.2198	ND	21.9785	ND	ND	174.235
237	ND	ND	ND	ND	ND	ND	ND	ND	4.9034	ND	7.58413	ND	ND	12.4875
238	ND	ND	ND	ND	ND	ND	ND	ND	ND	ND	2.11697	ND	ND	2.11697
239	ND	ND	ND	ND	ND	ND	ND	ND	17.8377	3.84128	28.1741	7.75816	ND	57.6112
240	ND	ND	ND	ND	3.62555	ND	ND	ND	ND	ND	ND	ND	ND	3.62555
241	ND	ND	ND	ND	3.99905	ND	ND	ND	ND	ND	ND	ND	ND	3.99905
242	ND	ND	ND	ND	4.92784	1.40328	ND	ND	ND	ND	ND	ND	ND	6.33112
243	ND	ND	ND	ND	108.538	3.68379	ND	ND	ND	ND	ND	ND	ND	112.222
244	ND	ND	ND	ND	27.589	ND	ND	ND	ND	ND	ND	ND	ND	27.589
245	ND	ND	ND	ND	3.32954	ND	ND	ND	ND	ND	ND	ND	ND	3.32954
246	ND	ND	ND	ND	23.7965	ND	13.6731	ND	ND	ND	ND	ND	ND	37.4697
247	ND	ND	ND	ND	2.43545	ND	ND	ND	ND	ND	ND	ND	ND	2.43545
248	ND	ND	ND	ND	29.8739	9.58005	ND	ND	ND	ND	ND	ND	ND	39.4539
249	ND	ND	ND	ND	7.27322	ND	ND	ND	ND	ND	ND	ND	ND	7.27322
250	ND	ND	ND	ND	37.3033	32.5741	ND	ND	ND	ND	ND	ND	ND	69.8774
251	ND	ND	ND	ND	5.49562	12.6279	ND	ND	ND	ND	ND	ND	ND	18.1235
252	ND	ND	ND	ND	95.0722	230.098	ND	ND	ND	ND	ND	3.38859	ND	328.558
253	ND	ND	ND	ND	23.0925	1.75295	ND	ND	ND	ND	ND	ND	ND	24.8454
254	ND	ND	ND	ND	4.92877	3.17672	ND	ND	ND	ND	ND	ND	ND	8.1055
255	ND	ND	ND	ND	3.73366	ND	ND	ND	ND	ND	ND	ND	ND	3.73366

## Sheet: Table S4
Table S4: Pyrrolizidine alkaloid concentrations in the 2018/19 survey of New Zealand drum honey
	Pyrrolizidine alkaloid concentrations (µg/kg)
Sample number	Echimidine	Echimidine N-oxide	Lasiocarpine	Lasiocarpine N-oxide	Sum of Lycopsamine, Indicine and Intermedine (see Note 1)	Sum of Lycopsamine and Intermedine N-oxides	Riddelliine	Retrorsine	Retrorsine N-oxide	Sum of Senecionine and Senecivernine	Sum of Senecionine and Senecivernine N-oxides	Seneciphylline	Seneciphylline N-oxide	Senkirkine	Total Lower Bound PA concentration
1	ND	ND	ND	ND	ND	ND	ND	ND	ND	ND	ND	ND	ND	ND	0
2	ND	ND	ND	ND	ND	ND	ND	ND	ND	ND	ND	ND	ND	ND	0
3	ND	ND	ND	ND	ND	ND	ND	ND	ND	ND	ND	ND	ND	ND	0
4	ND	ND	ND	ND	ND	ND	ND	ND	ND	ND	ND	ND	ND	ND	0
5	ND	ND	ND	ND	ND	ND	ND	ND	ND	ND	ND	ND	ND	ND	0
6	ND	ND	ND	ND	1.18216	3.19223	ND	ND	ND	4.07165	ND	1.16213	ND	ND	9.60817
7	ND	ND	ND	ND	4.72308	ND	ND	ND	ND	ND	ND	4.14473	ND	ND	8.86781
8	ND	ND	ND	ND	1.18143	1.38371	ND	ND	ND	7.26092	ND	3.97381	ND	ND	13.7999
9	ND	ND	ND	ND	2.37624	2.19267	ND	ND	ND	9.93362	ND	2.78244	ND	ND	17.285
10	ND	ND	ND	ND	ND	ND	ND	1.1908	ND	16.5061	ND	3.18882	ND	ND	20.8857
11	ND	ND	ND	ND	ND	ND	ND	1.04254	ND	6.81866	ND	2.04469	ND	ND	9.90589
12	ND	ND	ND	ND	1.42747	1.0903	ND	ND	ND	8.53022	ND	5.98846	ND	ND	17.0365
13	ND	ND	ND	ND	ND	ND	ND	ND	ND	ND	ND	1.0087	ND	ND	1.0087
14	ND	ND	ND	ND	ND	ND	ND	ND	ND	1.64177	ND	6.35511	ND	ND	7.99688
15	ND	ND	ND	ND	1.00001	ND	ND	ND	ND	3.68972	ND	6.84745	ND	ND	11.5372
16	ND	ND	ND	ND	4.56139	ND	ND	1.49122	ND	ND	ND	ND	ND	ND	6.05261
17	ND	ND	ND	ND	2.32984	ND	ND	37.3673	1.98509	1.63361	ND	2.24673	ND	ND	45.5625
18	ND	ND	ND	ND	1.49185	ND	ND	ND	ND	ND	ND	ND	ND	ND	1.49185
19	ND	ND	ND	ND	1.88398	ND	ND	2.66269	ND	10.0331	ND	43.7412	ND	ND	58.321
20	ND	ND	ND	ND	3.68245	ND	ND	26.2199	ND	1.27515	ND	2.30201	ND	ND	33.4795
21	ND	ND	ND	ND	ND	ND	ND	23.992	ND	ND	ND	ND	ND	ND	23.992
22	ND	ND	ND	ND	2.26983	1.89855	ND	1.13699	ND	ND	ND	ND	ND	ND	5.30538
23	ND	ND	ND	ND	1.31909	1.21042	ND	7.22017	1.06648	ND	ND	ND	ND	ND	10.8162
24	ND	ND	ND	ND	1.27502	1.28287	ND	18.0372	3.59653	ND	ND	ND	ND	ND	24.1916
25	ND	ND	ND	ND	ND	ND	ND	1039.97	29.1547	18.235	1.1	1.34326	ND	1.1	1090.9
26	ND	ND	ND	ND	1.42361	ND	ND	5.32891	ND	ND	ND	ND	ND	ND	6.75252
27	ND	ND	ND	ND	2.18825	ND	ND	7.27736	ND	ND	ND	ND	ND	ND	9.46561
28	ND	ND	ND	ND	1.63017	ND	ND	17.0028	ND	ND	ND	ND	ND	ND	18.633
29	ND	ND	ND	ND	2.59781	ND	ND	2.3983	ND	ND	ND	ND	ND	ND	4.99611
30	ND	ND	ND	ND	ND	ND	ND	47.8418	ND	1.93851	ND	ND	ND	ND	49.7803
31	ND	ND	ND	ND	1.01715	ND	ND	96.9372	2.16464	1.71922	ND	ND	ND	ND	101.838
32	ND	ND	ND	ND	33.9968	ND	ND	ND	ND	ND	ND	ND	ND	ND	33.9968
33	ND	ND	ND	ND	169.295	ND	ND	2.91475	ND	ND	ND	ND	ND	ND	172.21
34	ND	ND	ND	ND	45.6021	1.17365	ND	ND	ND	ND	ND	ND	ND	ND	46.7757
35	ND	ND	ND	ND	24.7971	ND	ND	1.96049	ND	ND	ND	ND	ND	ND	26.7575
36	ND	ND	ND	ND	4.286	ND	ND	3.8958	ND	ND	ND	ND	ND	ND	8.18179
37	ND	ND	ND	ND	4.22874	ND	ND	ND	ND	ND	ND	ND	ND	ND	4.22874
38	ND	ND	ND	ND	4.12866	ND	ND	ND	ND	ND	ND	ND	ND	ND	4.12866
39	ND	ND	ND	ND	6.2583	ND	ND	12.6545	ND	ND	ND	ND	ND	ND	18.9128
40	ND	ND	ND	ND	4.12388	1.22289	ND	4.93512	ND	ND	ND	ND	ND	ND	10.2819
41	ND	ND	ND	ND	2.31001	1.07134	ND	15.6327	6.83479	ND	ND	ND	ND	ND	25.8489
42	ND	ND	ND	ND	1.62459	ND	ND	ND	ND	ND	ND	ND	ND	ND	1.62459
43	ND	ND	ND	ND	ND	ND	ND	ND	ND	ND	ND	ND	ND	ND	0
44	25.3378	49.5841	ND	ND	14.6885	1.24491	ND	ND	ND	ND	ND	ND	ND	ND	90.8553
45	1.85148	1.11498	ND	ND	29.1415	65.7979	ND	1.7779	1.81522	24.8715	6.80689	106.416	19.1537	ND	258.748
46	ND	ND	ND	ND	1.72636	ND	ND	1.90082	ND	ND	ND	ND	ND	ND	3.62718
47	4.39168	ND	ND	ND	42.0063	ND	ND	ND	1.14141	ND	ND	ND	ND	ND	47.5394
48	4.73463	ND	ND	ND	21.5318	ND	ND	ND	1.02238	ND	ND	ND	ND	ND	27.2888
49	6.78311	ND	ND	ND	46.772	ND	ND	ND	ND	ND	ND	1.12036	ND	ND	54.6755
50	1.57562	ND	ND	ND	80.9141	2.18406	ND	ND	ND	ND	ND	ND	ND	ND	84.6738
51	1.18948	ND	ND	ND	25.5309	ND	ND	ND	ND	ND	ND	ND	ND	ND	26.7204
52	ND	ND	ND	ND	3.22051	ND	ND	ND	ND	ND	ND	ND	ND	ND	3.22051
53	6.19013	ND	ND	ND	69.9207	ND	ND	ND	ND	ND	ND	ND	ND	ND	76.1108
54	ND	ND	ND	ND	18.6824	ND	ND	ND	ND	ND	ND	ND	ND	ND	18.6824
55	ND	ND	ND	ND	18.9566	ND	ND	ND	ND	ND	ND	ND	ND	ND	18.9566
56	5.7332	ND	ND	ND	12.9763	ND	ND	ND	ND	ND	ND	ND	ND	ND	18.7095
57	2.40435	ND	ND	ND	28.9589	ND	ND	ND	ND	ND	ND	ND	ND	ND	31.3633
58	1.1103	ND	ND	ND	9.15579	ND	ND	ND	ND	ND	ND	ND	ND	ND	10.2661
59	ND	ND	ND	ND	20.647	ND	ND	ND	ND	ND	ND	ND	ND	ND	20.647
60	3.12764	ND	ND	ND	10.1776	ND	ND	ND	ND	ND	ND	ND	ND	ND	13.3052
61	3.89914	ND	ND	ND	1.94876	ND	ND	ND	ND	ND	ND	ND	ND	ND	5.84789
62	ND	ND	ND	ND	ND	ND	ND	ND	ND	ND	ND	ND	ND	ND	0
63	ND	ND	ND	ND	ND	ND	ND	ND	ND	ND	ND	ND	ND	ND	0
64	ND	ND	ND	ND	ND	ND	ND	ND	ND	ND	ND	ND	ND	ND	0
65	ND	ND	ND	ND	ND	ND	ND	ND	ND	ND	ND	ND	ND	ND	0
66	ND	ND	ND	ND	ND	ND	ND	ND	ND	ND	ND	ND	ND	ND	0
67	ND	ND	ND	ND	ND	ND	ND	ND	ND	ND	ND	ND	ND	ND	0
68	ND	ND	ND	ND	ND	ND	ND	ND	ND	ND	ND	ND	ND	ND	0
69	ND	ND	ND	ND	ND	ND	ND	ND	ND	ND	ND	ND	ND	ND	0
70	ND	ND	ND	ND	ND	ND	ND	ND	ND	ND	ND	ND	ND	ND	0
71	ND	ND	ND	ND	ND	ND	ND	ND	ND	ND	ND	ND	ND	ND	0
72	ND	ND	ND	ND	ND	ND	ND	ND	ND	1.14984	ND	4.85397	ND	ND	6.00381
73	ND	ND	ND	ND	ND	1.38639	ND	ND	ND	1.03491	ND	2.71322	ND	ND	5.13453
74	ND	ND	ND	ND	ND	1.74234	ND	ND	ND	2.90627	ND	10.4005	ND	ND	15.0491
75	ND	ND	ND	ND	ND	1.09009	ND	ND	ND	6.99937	ND	27.3142	ND	ND	35.4037
76	ND	ND	ND	ND	ND	ND	ND	ND	ND	ND	ND	3.65098	ND	ND	3.65098
77	ND	ND	ND	ND	ND	ND	ND	ND	ND	1.83793	ND	2.71511	ND	ND	4.55304
78	ND	ND	ND	ND	ND	ND	ND	ND	ND	8.33891	ND	26.1136	ND	ND	34.4525
79	ND	ND	ND	ND	ND	ND	ND	1.5738	ND	7.69177	ND	23.6526	ND	ND	32.9182
80	ND	ND	ND	ND	ND	ND	ND	1.80585	ND	2.09098	ND	9.08943	ND	ND	12.9863
81	ND	ND	ND	ND	ND	ND	ND	ND	ND	1.1062	ND	1.33187	ND	ND	2.43808
82	ND	ND	ND	ND	95.0139	5.15381	ND	ND	ND	1.40752	ND	3.85321	ND	ND	105.428
83	ND	ND	ND	ND	18.0855	ND	ND	1.03642	ND	6.83269	ND	33.2752	ND	ND	59.2298
84	ND	8.90826	ND	ND	ND	ND	ND	3.1112	ND	30.7439	ND	189.913	ND	ND	232.677
85	ND	ND	ND	ND	ND	ND	ND	ND	ND	8.19935	ND	49.9597	ND	ND	58.1591
86	ND	ND	ND	ND	1.95892	ND	ND	2.39763	ND	34.2546	ND	205.584	ND	ND	244.195
87	ND	ND	ND	ND	3.66727	ND	ND	142.563	ND	43.5584	ND	38.142	ND	ND	227.93
88	ND	ND	ND	ND	ND	ND	ND	2.0989	ND	10.37	ND	62.2277	ND	ND	74.6966
89	ND	2.00635	ND	ND	ND	ND	ND	ND	ND	3.17	ND	15.8994	ND	ND	21.0758
90	ND	ND	ND	ND	1.07624	1.93011	ND	ND	ND	ND	ND	ND	ND	ND	3.00636
91	ND	ND	ND	ND	1.80578	4.36834	ND	ND	ND	ND	ND	ND	ND	ND	6.17412
92	ND	ND	ND	ND	ND	ND	ND	ND	ND	2.44647	ND	8.70198	ND	ND	11.1484
93	ND	ND	ND	ND	ND	ND	ND	ND	ND	ND	ND	ND	ND	ND	0
94	ND	ND	ND	ND	2.90852	ND	ND	ND	ND	ND	ND	ND	ND	ND	2.90852
95	ND	ND	ND	ND	1.91544	ND	ND	ND	ND	ND	ND	ND	ND	ND	1.91544
96	3.59157	ND	ND	ND	2.40947	ND	ND	ND	ND	ND	ND	ND	ND	ND	6.00104
97	12.5491	ND	ND	ND	73.8736	8.06617	ND	ND	ND	ND	ND	ND	ND	ND	94.4889
98	6.31712	ND	ND	ND	ND	ND	ND	ND	ND	ND	ND	ND	ND	ND	6.31712
99	96.1624	144.438	ND	ND	1.21373	1.32335	ND	ND	ND	ND	ND	ND	ND	ND	243.137
100	17.3613	ND	ND	ND	4.63318	4.55523	ND	ND	ND	ND	ND	ND	ND	ND	26.5497
101	1.18924	ND	ND	ND	56.3059	77.2327	ND	ND	ND	ND	ND	ND	ND	ND	134.728
102	ND	ND	ND	ND	58.4501	62.8444	ND	ND	ND	ND	ND	ND	ND	ND	121.295
103	53.8029	ND	ND	ND	3.77606	ND	ND	ND	ND	ND	ND	ND	ND	ND	57.579
104	16.5288	ND	ND	ND	5.17193	ND	ND	ND	ND	ND	ND	ND	ND	ND	21.7008
105	1.78459	ND	ND	ND	1.1834	ND	ND	ND	ND	16.785	ND	77.8199	ND	ND	97.5729
106	9.90729	14.091	ND	ND	300.049	1952.58	ND	ND	ND	ND	ND	ND	ND	ND	2276.63
107	10.915	16.636	ND	ND	ND	ND	ND	ND	ND	ND	ND	ND	ND	ND	27.5511
108	2.5007	ND	ND	ND	22.7606	ND	ND	ND	ND	2.45807	ND	7.88227	ND	ND	35.6016
109	494.288	47.4596	ND	ND	1.67436	ND	ND	ND	ND	ND	ND	ND	ND	ND	543.422
110	97.2745	251.7	ND	ND	1.06512	1.47637	ND	ND	ND	ND	ND	ND	ND	ND	351.516
111	461.392	79.651	ND	ND	1.10103	ND	ND	ND	ND	ND	ND	ND	ND	ND	542.144
112	55.3617	112.025	ND	ND	ND	ND	ND	ND	ND	ND	ND	ND	ND	ND	167.387
113	3.51265	2.48239	ND	ND	25.7968	105.003	ND	3.09647	6.9959	45.8524	14.1117	180.512	35.5575	ND	422.92
114	ND	ND	ND	ND	387.662	1.92345	ND	ND	ND	ND	ND	1.36608	ND	ND	390.952
115	ND	ND	ND	ND	72.937	2.75012	ND	ND	ND	ND	ND	ND	ND	ND	75.6871
116	ND	ND	ND	ND	9.47867	1.01347	ND	ND	ND	ND	ND	ND	ND	ND	10.4921
117	ND	ND	ND	ND	10.1763	ND	ND	ND	ND	1.84709	ND	ND	ND	ND	12.0234
118	ND	1.43472	ND	ND	7.70579	ND	ND	ND	ND	3.67659	ND	ND	ND	ND	12.8171
119	ND	ND	ND	ND	3.40047	ND	ND	ND	ND	ND	ND	ND	ND	ND	3.40047
120	ND	ND	ND	ND	160.703	ND	ND	ND	ND	ND	ND	ND	ND	ND	160.703
121	ND	ND	ND	ND	82.0824	1.36902	ND	ND	ND	ND	ND	ND	ND	ND	83.4514
122	ND	ND	ND	ND	8.1541	15.6092	ND	ND	ND	ND	ND	ND	ND	ND	23.7633
123	ND	ND	ND	ND	6.37901	2.31089	ND	ND	ND	ND	ND	ND	ND	ND	8.6899
124	ND	ND	ND	ND	16.0464	19.3241	ND	ND	ND	ND	ND	ND	ND	ND	35.3705
125	ND	ND	ND	ND	26.691	8.31141	ND	2.32156	ND	ND	ND	ND	ND	ND	37.324
126	ND	ND	ND	ND	11.7614	6.79763	ND	ND	ND	ND	ND	ND	ND	ND	18.5591
127	ND	ND	ND	ND	89.4886	1.03087	ND	ND	ND	ND	ND	ND	ND	ND	90.5195
128	ND	ND	ND	ND	1210.62	ND	ND	ND	ND	ND	ND	ND	ND	ND	1210.62
129	ND	ND	ND	ND	2.74292	ND	ND	ND	ND	ND	ND	ND	ND	ND	2.74292
130	ND	ND	ND	ND	3.20295	1.26715	ND	3.72378	9.41754	ND	ND	ND	ND	ND	17.6114
131	ND	ND	ND	ND	1.95757	ND	ND	ND	ND	ND	ND	ND	ND	ND	1.95757
132	ND	ND	ND	ND	35.0175	ND	ND	ND	ND	ND	ND	ND	ND	ND	35.0175
133	ND	ND	ND	ND	1.20377	ND	ND	ND	ND	1.24809	ND	ND	ND	6.91884	9.3707
134	ND	ND	ND	ND	3.80439	ND	ND	ND	ND	ND	ND	ND	ND	ND	3.80439
135	ND	ND	ND	ND	1.84359	ND	ND	ND	ND	ND	ND	ND	ND	ND	1.84359
136	ND	ND	ND	ND	1.35052	ND	ND	ND	ND	ND	ND	ND	ND	ND	1.35052
137	ND	ND	ND	ND	ND	ND	ND	ND	ND	ND	ND	ND	ND	ND	0
138	ND	ND	ND	ND	ND	ND	ND	ND	ND	ND	1.32129	ND	ND	ND	1.32129
139	ND	ND	ND	ND	8.88241	ND	ND	ND	ND	ND	ND	ND	ND	ND	8.88241
140	1.4749	ND	ND	ND	10.9814	ND	ND	ND	ND	2.48232	ND	11.184	ND	ND	26.1225
141	ND	ND	ND	ND	28.3144	ND	ND	ND	ND	1.05246	ND	ND	ND	2.60741	31.9743
142	ND	ND	ND	ND	14.0687	1.54565	ND	ND	ND	ND	ND	ND	ND	3.3315	18.9459
143	ND	ND	ND	ND	13.3865	ND	ND	27.8059	ND	5.6588	ND	31.5133	ND	3.8375	82.202
144	2.49894	ND	ND	ND	13.2533	ND	ND	ND	ND	6.87467	ND	27.0634	ND	ND	49.6903
145	ND	ND	ND	ND	6.96638	ND	ND	ND	ND	ND	ND	2.33544	ND	3.15232	12.4541
146	ND	1.34939	ND	ND	9.20372	3.84925	ND	1.21028	ND	ND	ND	ND	ND	ND	15.6126
147	ND	1.47489	ND	ND	6.2747	2.67092	ND	ND	ND	1.07024	ND	3.38208	ND	ND	14.8728
148	ND	ND	ND	ND	ND	4.1586	ND	ND	ND	ND	ND	ND	ND	ND	4.1586
149	ND	ND	ND	ND	2.01937	2.02387	ND	ND	ND	ND	ND	ND	ND	ND	4.04325
150	ND	ND	ND	ND	1.15357	1.89353	ND	ND	ND	ND	ND	ND	ND	ND	3.0471
151	ND	ND	ND	ND	ND	ND	ND	ND	ND	ND	ND	ND	ND	ND	0
152	ND	ND	ND	ND	27.4357	2.09804	ND	ND	ND	ND	ND	ND	ND	ND	29.5337
153	ND	ND	ND	ND	12.8016	1.48143	ND	ND	ND	ND	ND	ND	ND	ND	14.283
154	ND	ND	ND	ND	4.19394	1.25095	ND	ND	ND	ND	ND	1.33272	ND	ND	6.77761
155	ND	ND	ND	ND	2.14422	ND	ND	ND	ND	ND	ND	ND	ND	ND	2.14422
156	ND	ND	ND	ND	7.30173	2.39316	ND	ND	ND	ND	ND	ND	ND	ND	9.69489
157	ND	ND	ND	ND	50.7681	1.28631	ND	ND	ND	ND	ND	ND	ND	ND	52.0544
158	ND	ND	ND	ND	31.7697	2.64424	ND	ND	ND	ND	ND	ND	ND	ND	34.4139
159	ND	ND	ND	ND	48.6469	5.32018	ND	ND	ND	ND	ND	ND	ND	ND	53.9671
160	ND	ND	ND	ND	17.1319	2.65754	ND	ND	ND	ND	ND	ND	ND	7.53815	27.3275
161	ND	ND	ND	ND	79.4215	1.60906	ND	4.54367	ND	ND	ND	ND	ND	1.71843	87.2927
162	ND	ND	ND	ND	21.6463	3.00759	ND	4.35469	ND	ND	ND	ND	ND	ND	29.0086
163	ND	ND	ND	ND	14.5262	3.17713	ND	ND	ND	ND	ND	ND	ND	ND	17.7033
164	ND	ND	ND	ND	5.25082	1.25449	ND	ND	ND	ND	ND	ND	ND	ND	6.50532
165	ND	ND	ND	ND	11.3584	1.21706	ND	ND	ND	ND	ND	1.38701	ND	ND	13.9624
166	ND	ND	ND	ND	6.31129	ND	ND	ND	ND	ND	ND	ND	ND	ND	6.31129
167	ND	ND	ND	ND	4.53284	ND	ND	ND	ND	ND	ND	2.31447	ND	ND	6.84731
168	ND	ND	ND	ND	2.70267	ND	ND	5.00623	ND	ND	ND	ND	ND	ND	7.7089
169	1.90663	ND	ND	ND	10.181	ND	ND	ND	ND	ND	ND	ND	ND	ND	12.0876
170	ND	ND	ND	ND	8.95724	ND	ND	ND	ND	ND	ND	ND	ND	ND	8.95724
171	ND	ND	ND	ND	7.60393	ND	ND	ND	ND	ND	ND	ND	ND	ND	7.60393
172	6.09666	1.01959	ND	ND	2.72598	ND	ND	ND	ND	ND	ND	ND	ND	ND	9.84222
173	1.01602	ND	ND	ND	ND	ND	ND	ND	ND	ND	ND	ND	ND	ND	1.01602
174	12.2294	ND	ND	ND	3.87305	ND	ND	ND	ND	ND	ND	1.33401	ND	ND	17.4365
175	6.78875	ND	ND	ND	4.00122	ND	ND	1.2666	ND	ND	ND	ND	ND	ND	12.0566
176	ND	ND	ND	ND	ND	ND	ND	ND	ND	ND	ND	1.71934	ND	ND	1.71934
177	ND	ND	ND	ND	171.594	ND	ND	ND	ND	ND	ND	1.89969	ND	ND	173.493
178	ND	ND	ND	ND	28.9609	ND	ND	ND	ND	ND	ND	ND	ND	ND	28.9609
179	ND	ND	ND	ND	24.1205	ND	ND	ND	ND	ND	ND	ND	ND	ND	24.1205
180	ND	ND	ND	ND	14.7379	ND	ND	ND	ND	ND	ND	ND	ND	ND	14.7379
181	ND	ND	ND	ND	5.19393	ND	ND	ND	ND	ND	ND	2.15408	ND	ND	7.348
182	ND	ND	ND	ND	13.2889	ND	ND	ND	ND	ND	ND	1.0603	ND	ND	14.3492
183	ND	ND	ND	ND	12.8216	ND	ND	ND	ND	1.22991	ND	1.82461	ND	ND	15.8761
184	ND	ND	ND	ND	11.9841	ND	ND	ND	ND	1.1955	ND	2.22064	ND	ND	15.4002
185	ND	ND	ND	ND	14.7415	ND	ND	ND	ND	1.23565	ND	3.02035	ND	ND	18.9975
186	ND	ND	ND	ND	14.7039	ND	ND	ND	ND	ND	ND	4.86173	ND	ND	19.5656
187	ND	ND	ND	ND	4.69624	ND	ND	ND	ND	3.12093	ND	22.3766	ND	ND	30.1937
188	ND	ND	ND	ND	2.36165	ND	ND	ND	ND	ND	ND	ND	ND	ND	2.36165
189	ND	ND	ND	ND	ND	ND	ND	ND	ND	ND	ND	2.70139	ND	ND	2.70139
190	ND	ND	ND	ND	ND	ND	ND	ND	ND	ND	ND	ND	ND	ND	0
191	91.6004	2.83613	ND	ND	19.2359	ND	ND	ND	ND	ND	ND	ND	ND	ND	113.672
192	ND	ND	ND	ND	6.4	ND	Not analysed	ND	ND	ND	ND	ND	ND	ND	6.4
193	ND	ND	ND	ND	3	ND	Not analysed	ND	ND	ND	ND	ND	ND	ND	3
194	ND	ND	ND	ND	ND	ND	Not analysed	ND	ND	ND	ND	ND	ND	ND	0
195	ND	ND	ND	ND	4.2	ND	Not analysed	ND	ND	4.8	ND	9.9	ND	ND	18.9
196	ND	ND	ND	ND	9.4	1.6	Not analysed	7.7	ND	11	ND	20	ND	ND	49.7
197	ND	ND	ND	ND	8.1	ND	Not analysed	ND	ND	6.4	ND	16	ND	ND	30.5
198	ND	ND	ND	ND	ND	ND	Not analysed	ND	ND	ND	ND	1.3	ND	ND	1.3
199	ND	ND	ND	ND	ND	1.7	Not analysed	ND	ND	ND	ND	1.4	ND	ND	3.1
200	ND	ND	ND	ND	ND	ND	Not analysed	ND	ND	ND	ND	1.6	ND	ND	1.6
201	ND	ND	ND	ND	ND	ND	Not analysed	ND	ND	ND	ND	ND	ND	ND	0
202	ND	ND	ND	ND	ND	1.6	Not analysed	ND	ND	ND	ND	1.6	ND	ND	3.2
203	ND	ND	ND	ND	ND	1.3	Not analysed	ND	ND	ND	ND	ND	ND	ND	1.3
204	ND	ND	ND	ND	ND	ND	Not analysed	ND	ND	ND	ND	1.1	ND	ND	1.1
205	ND	ND	ND	ND	ND	ND	Not analysed	ND	ND	ND	ND	ND	ND	ND	0
206	ND	ND	ND	ND	ND	ND	Not analysed	1	ND	ND	ND	ND	ND	ND	1
207	ND	ND	ND	ND	ND	ND	Not analysed	ND	ND	ND	ND	ND	ND	ND	0
208	ND	ND	ND	ND	ND	ND	Not analysed	ND	ND	ND	ND	ND	ND	ND	0
209	ND	ND	ND	ND	ND	ND	Not analysed	ND	ND	ND	ND	ND	ND	ND	0
210	ND	ND	ND	ND	ND	ND	Not analysed	ND	ND	ND	ND	ND	ND	ND	0
211	ND	ND	ND	ND	1.1	ND	Not analysed	ND	ND	ND	ND	2	ND	ND	3.1
212	ND	ND	ND	ND	ND	ND	Not analysed	5.4	ND	2.5	ND	2.4	ND	ND	10.3
213	ND	ND	ND	ND	ND	ND	Not analysed	ND	ND	ND	ND	ND	ND	ND	0
214	ND	ND	ND	ND	ND	ND	Not analysed	ND	ND	1.5	ND	1	ND	ND	2.5
215	ND	ND	ND	ND	ND	ND	Not analysed	ND	ND	1.4	ND	1	ND	ND	2.4
216	ND	ND	ND	ND	1.3	ND	Not analysed	ND	ND	ND	ND	ND	ND	ND	1.3
217	ND	ND	ND	ND	3.1	ND	Not analysed	3.4	ND	2.7	ND	3.3	ND	ND	12.5
218	ND	ND	ND	ND	ND	ND	Not analysed	5.2	ND	3.3	ND	4.5	ND	ND	13
219	ND	ND	ND	ND	ND	ND	Not analysed	2.2	ND	12	ND	26	ND	ND	40.2
220	ND	ND	ND	ND	ND	ND	Not analysed	6.9	ND	6.1	ND	13	ND	ND	26
221	ND	ND	ND	ND	ND	ND	Not analysed	ND	ND	ND	ND	2	ND	ND	2
222	ND	ND	ND	ND	ND	ND	Not analysed	6	ND	ND	ND	1.7	ND	ND	7.7
223	ND	ND	ND	ND	ND	ND	Not analysed	3	ND	ND	ND	ND	ND	ND	3
224	ND	ND	ND	ND	ND	ND	Not analysed	6.5	ND	ND	ND	ND	ND	ND	6.5
225	ND	ND	ND	ND	ND	ND	Not analysed	1300	4.2	51	ND	42	ND	9	1406.2
226	ND	ND	ND	ND	ND	ND	Not analysed	9.7	ND	ND	ND	2.1	ND	ND	11.8
227	ND	ND	ND	ND	ND	ND	Not analysed	3.4	ND	3.2	ND	7.6	ND	ND	14.2
228	ND	ND	ND	ND	ND	ND	Not analysed	3.6	ND	ND	ND	2.1	ND	ND	5.7
229	ND	ND	ND	ND	ND	ND	Not analysed	270	ND	15	ND	12	ND	2.3	299.3
230	ND	ND	ND	ND	ND	ND	Not analysed	1.5	ND	2.8	ND	6	ND	ND	10.3
231	ND	ND	ND	ND	ND	ND	Not analysed	1	ND	1.1	ND	2.2	ND	ND	4.3
232	ND	ND	ND	ND	1	ND	Not analysed	ND	ND	ND	ND	ND	ND	ND	1
233	2.2	ND	ND	ND	3.4	ND	Not analysed	ND	ND	ND	ND	ND	ND	ND	5.6
234	1.4	ND	ND	ND	5	ND	Not analysed	3.8	ND	33	ND	ND	ND	ND	43.2
235	ND	ND	ND	ND	2.6	ND	Not analysed	6	ND	28.8	ND	ND	ND	ND	37.4
236	ND	ND	ND	ND	4.3	ND	Not analysed	ND	ND	ND	ND	ND	ND	ND	4.3
237	ND	ND	ND	ND	2.2	ND	Not analysed	ND	ND	ND	ND	2.5	ND	ND	4.7
238	ND	ND	ND	ND	ND	ND	Not analysed	ND	ND	ND	ND	ND	ND	ND	0
239	1.5	ND	ND	ND	4	ND	Not analysed	ND	ND	ND	ND	ND	ND	ND	5.5
240	ND	ND	ND	ND	2.1	ND	Not analysed	ND	ND	ND	ND	ND	ND	ND	2.1
241	ND	ND	ND	ND	2	ND	Not analysed	ND	ND	1.4	ND	ND	ND	4	7.4
242	ND	ND	ND	ND	1.2	ND	Not analysed	ND	ND	ND	ND	ND	ND	ND	1.2
243	ND	ND	ND	ND	3.5	ND	Not analysed	1.3	ND	7.2	ND	11	ND	ND	23
244	ND	ND	ND	ND	11	ND	Not analysed	ND	ND	ND	ND	ND	ND	ND	11
245	ND	ND	ND	ND	3.1	ND	Not analysed	ND	ND	ND	ND	ND	ND	ND	3.1
246	ND	ND	ND	ND	21	ND	Not analysed	ND	ND	ND	ND	ND	ND	ND	21
247	ND	ND	ND	ND	1.4	ND	Not analysed	ND	ND	2.3	ND	4.9	ND	ND	8.6
248	ND	ND	ND	ND	3.3	ND	Not analysed	ND	ND	1.7	ND	3.9	ND	ND	8.9
249	ND	ND	ND	ND	6.6	ND	Not analysed	ND	ND	ND	ND	1	ND	ND	7.6
250	ND	ND	ND	ND	4.7	ND	Not analysed	ND	ND	ND	ND	ND	ND	ND	4.7
251	ND	ND	ND	ND	1.4	ND	Not analysed	ND	ND	ND	ND	ND	ND	ND	1.4
252	ND	ND	ND	ND	5.3	ND	Not analysed	ND	ND	ND	ND	ND	ND	ND	5.3
253	ND	ND	ND	ND	1.7	ND	Not analysed	ND	ND	ND	ND	ND	ND	ND	1.7
254	ND	ND	ND	ND	4.7	ND	Not analysed	ND	ND	4.8	ND	11	ND	ND	20.5
255	ND	ND	ND	ND	15	ND	Not analysed	ND	ND	ND	ND	ND	ND	ND	15
256	ND	ND	ND	ND	4.5	ND	Not analysed	ND	ND	ND	ND	ND	ND	ND	4.5
257	ND	ND	ND	ND	6.3	22.3	Not analysed	ND	ND	ND	ND	ND	ND	ND	28.6
258	ND	ND	ND	ND	6	74.1	Not analysed	ND	ND	ND	ND	1.3	1.5	ND	82.9
259	ND	ND	ND	ND	2.5	ND	Not analysed	ND	ND	ND	ND	ND	ND	ND	2.5
260	ND	ND	ND	ND	ND	ND	Not analysed	ND	ND	ND	ND	ND	ND	ND	0
261	1.6	ND	ND	ND	ND	ND	Not analysed	ND	ND	ND	ND	ND	ND	ND	1.6
262	ND	ND	ND	ND	ND	ND	Not analysed	ND	ND	ND	ND	ND	ND	ND	0
263	ND	ND	ND	ND	ND	ND	Not analysed	ND	ND	ND	ND	ND	ND	ND	0
264	3.1	ND	ND	ND	ND	ND	Not analysed	ND	ND	ND	ND	ND	ND	ND	3.1
265	ND	ND	ND	ND	ND	ND	Not analysed	ND	ND	ND	ND	ND	ND	ND	0
266	ND	ND	ND	ND	ND	ND	Not analysed	ND	ND	ND	ND	ND	ND	ND	0
267	ND	ND	ND	ND	ND	ND	Not analysed	ND	ND	ND	ND	ND	ND	ND	0
268	4	1.5	ND	ND	24.3	5.8	Not analysed	ND	ND	ND	ND	ND	ND	ND	35.6
269	13	67	ND	ND	45.7	216	Not analysed	ND	ND	ND	ND	ND	ND	ND	341.7
270	2.1	3.2	ND	ND	12.5	18.6	Not analysed	ND	ND	ND	ND	ND	ND	ND	36.4
271	50	41	ND	ND	9.4	6.2	Not analysed	ND	ND	ND	ND	ND	ND	ND	106.6
272	26	16	ND	ND	6	2.5	Not analysed	ND	ND	ND	ND	ND	ND	ND	50.5
273	5	ND	ND	ND	17.5	ND	Not analysed	ND	ND	ND	ND	1.5	ND	ND	24
274	ND	ND	ND	ND	2.4	ND	Not analysed	ND	ND	ND	ND	1	ND	ND	3.4
275	ND	ND	ND	ND	5.1	ND	Not analysed	ND	ND	ND	ND	ND	ND	ND	5.1
276	ND	ND	ND	ND	1.1	ND	Not analysed	ND	ND	ND	ND	ND	ND	ND	1.1
277	ND	ND	ND	ND	5.3	3.1	Not analysed	ND	ND	ND	ND	ND	ND	ND	8.4
278	ND	ND	ND	ND	ND	ND	Not analysed	9.8	ND	ND	ND	ND	ND	ND	9.8
279	ND	ND	ND	ND	ND	ND	Not analysed	1.2	ND	ND	ND	ND	ND	ND	1.2
280	ND	ND	ND	ND	ND	ND	Not analysed	ND	ND	ND	ND	ND	ND	ND	0
281	ND	ND	ND	ND	ND	ND	Not analysed	ND	ND	ND	ND	ND	ND	ND	0
282	ND	ND	ND	ND	ND	ND	Not analysed	ND	ND	ND	ND	ND	ND	ND	0
283	ND	ND	ND	ND	ND	ND	Not analysed	ND	ND	ND	ND	ND	ND	ND	0
284	ND	ND	ND	ND	4.8	ND	Not analysed	ND	ND	4.6	3.5	4.9	5.7	ND	23.5
285	ND	ND	ND	ND	7.6	ND	Not analysed	ND	1	5.8	6.6	6.5	9.9	ND	37.4
286	ND	ND	ND	ND	6.2	ND	Not analysed	ND	ND	1.7	ND	2.2	1.8	ND	11.9
287	ND	ND	ND	ND	5.5	ND	Not analysed	ND	ND	1.6	ND	2	1.6	ND	10.7
288	ND	ND	ND	ND	24.5	ND	Not analysed	3.3	ND	19	ND	40	ND	ND	86.8
289	ND	ND	ND	ND	ND	2.2	Not analysed	ND	ND	ND	ND	1.3	ND	ND	3.5
290	51	73	ND	ND	ND	ND	Not analysed	ND	ND	ND	ND	ND	ND	ND	124
291	68	140	ND	ND	1	ND	Not analysed	ND	ND	ND	ND	ND	ND	ND	209
292	83	160	ND	ND	1.7	1.1	Not analysed	ND	ND	ND	ND	ND	ND	ND	245.8
293	21	41	ND	ND	25.9	4.2	Not analysed	ND	ND	ND	ND	ND	ND	ND	92.1
294	96	230	ND	ND	1.8	3.8	Not analysed	ND	ND	ND	ND	ND	ND	ND	331.6
295	52	130	ND	ND	2.3	1.2	Not analysed	ND	ND	ND	ND	ND	ND	ND	185.5
296	32	60	ND	ND	4.5	14.1	Not analysed	ND	ND	ND	ND	ND	ND	ND	110.6
297	40	77	ND	ND	2	1.8	Not analysed	ND	ND	ND	ND	ND	ND	ND	120.8
298	60	170	ND	ND	10.2	9.1	Not analysed	ND	ND	ND	ND	ND	ND	ND	249.3
299	98	430	ND	ND	3.8	16.8	Not analysed	ND	ND	ND	ND	ND	ND	ND	548.6
300	ND	ND	ND	ND	ND	ND	Not analysed	ND	ND	ND	ND	ND	ND	ND	0
301	ND	ND	ND	ND	ND	ND	Not analysed	ND	ND	ND	ND	ND	ND	ND	0
302	ND	ND	ND	ND	ND	5.1	Not analysed	ND	ND	ND	ND	ND	ND	ND	5.1
303	ND	2.6	ND	ND	1.3	7.5	Not analysed	ND	ND	ND	ND	ND	ND	ND	11.4
304	ND	ND	ND	ND	ND	4.2	Not analysed	ND	ND	ND	ND	ND	ND	ND	4.2
305	ND	ND	ND	ND	ND	ND	Not analysed	ND	ND	ND	ND	ND	ND	ND	0
306	ND	ND	ND	ND	2	6.1	Not analysed	ND	ND	ND	ND	ND	ND	ND	8.1
307	14	15	ND	ND	ND	ND	Not analysed	ND	ND	ND	ND	ND	ND	ND	29
308	ND	ND	ND	ND	ND	ND	Not analysed	ND	ND	ND	ND	ND	ND	ND	0
309	1.1	2.7	ND	ND	3.3	1.1	Not analysed	ND	ND	ND	ND	ND	ND	ND	8.2
310	ND	ND	ND	ND	13.7	ND	Not analysed	ND	ND	ND	ND	ND	ND	ND	13.7
311	2.3	ND	ND	ND	6.7	ND	Not analysed	ND	ND	ND	ND	ND	ND	ND	9
312	ND	ND	ND	ND	37.5	ND	Not analysed	ND	ND	ND	ND	ND	ND	ND	37.5
313	ND	ND	ND	ND	25.1	ND	Not analysed	ND	ND	ND	ND	ND	ND	ND	25.1
314	ND	ND	ND	ND	12.2	ND	Not analysed	ND	ND	ND	ND	ND	ND	ND	12.2
315	ND	ND	ND	ND	5.4	ND	Not analysed	ND	ND	5.5	ND	19	ND	ND	29.9
316	ND	ND	ND	ND	7.3	ND	Not analysed	ND	ND	2.4	ND	6.8	ND	ND	16.5
317	ND	ND	ND	ND	1.3	ND	Not analysed	ND	ND	ND	ND	ND	ND	ND	1.3
318	ND	ND	ND	ND	26.3	1.5	Not analysed	ND	ND	ND	ND	ND	ND	ND	27.8
319	ND	ND	ND	ND	8.1	ND	Not analysed	ND	ND	ND	ND	ND	ND	ND	8.1
320	ND	ND	ND	ND	85.9	ND	Not analysed	ND	ND	ND	ND	ND	ND	1	86.9
321	ND	ND	ND	ND	2.9	ND	Not analysed	ND	ND	ND	ND	ND	ND	ND	2.9
322	ND	ND	ND	ND	5.6	1.1	Not analysed	ND	ND	ND	ND	ND	ND	ND	6.7
323	ND	ND	ND	ND	7.4	ND	Not analysed	ND	ND	1.6	ND	2	ND	5.7	16.7
324	3	ND	ND	ND	15	ND	Not analysed	ND	ND	ND	ND	ND	ND	1	19
325	ND	ND	ND	ND	92.1	ND	Not analysed	ND	ND	ND	ND	ND	ND	1.2	93.3
326	ND	ND	ND	ND	11.1	ND	Not analysed	ND	ND	ND	ND	1.3	ND	ND	12.4
327	ND	ND	ND	ND	11.6	ND	Not analysed	ND	ND	ND	ND	ND	ND	ND	11.6
328	ND	ND	ND	ND	34.3	ND	Not analysed	1.5	ND	ND	ND	ND	ND	ND	35.8
329	ND	ND	ND	ND	28	37.1	Not analysed	ND	ND	ND	ND	ND	1.3	ND	66.4
330	ND	ND	ND	ND	15.4	ND	Not analysed	ND	ND	ND	ND	ND	ND	ND	15.4
331	ND	ND	ND	ND	10.6	ND	Not analysed	ND	ND	ND	ND	ND	ND	ND	10.6
332	ND	ND	ND	ND	10.1	ND	Not analysed	ND	ND	ND	ND	ND	ND	ND	10.1
333	ND	ND	ND	ND	75.2	7.4	Not analysed	ND	ND	3.1	ND	8.5	1.8	ND	96
334	ND	ND	ND	ND	11.3	ND	Not analysed	ND	ND	ND	ND	ND	ND	ND	11.3
335	ND	ND	ND	ND	14.9	ND	Not analysed	ND	ND	ND	ND	ND	ND	ND	14.9
336	1.7	ND	ND	ND	43.1	ND	Not analysed	ND	ND	ND	ND	ND	ND	ND	44.8
337	ND	ND	ND	ND	5.2	ND	Not analysed	ND	ND	ND	ND	ND	ND	ND	5.2
338	ND	ND	ND	ND	12.8	ND	Not analysed	ND	ND	ND	ND	ND	ND	ND	12.8
339	1.9	ND	ND	ND	18.3	ND	Not analysed	ND	ND	ND	ND	ND	ND	ND	20.2
	Samples 1-191: Report sum of Lycopsamine, Indicine and Intermedine; Sample 192-339: Report sum of Lycopsamine and Intermedine

## Sheet: Table S5
Table S5: Pyrrolizidine alkaloid concentrations in the 2019/20 survey of New Zealand tank honey
	Pyrrolizidine alkaloid concentrations (µg/kg)
Sample number	Echimidine	Echimidine N-oxide	Lasiocarpine	Lasiocarpine N-oxide	Sum of Lycopsamine, Indicine and Intermedine	Sum of Lycopsamine and Intermedine N-oxides	Retrorsine	Retrorsine N-oxide	Riddelliine	Sum of Senecionine and Senecivernine	Sum of Senecionine and Senecivernine N-oxides	Seneciphylline	Seneciphylline N-oxide	Senkirkine	Total Lower Bound PA concentration
1	27.5625	1.92755	ND	ND	65.1871	3.01166	1.91084	ND	ND	ND	ND	ND	ND	ND	99.5996
2	ND	ND	ND	ND	11.4759	ND	1.05448	ND	ND	ND	ND	ND	ND	ND	12.5304
3	ND	ND	ND	ND	10.6157	ND	1.53609	ND	ND	21.0693	ND	1.27292	ND	ND	34.4939
4	41.6354	1.95367	ND	ND	52.5326	1.15179	3.35747	ND	ND	1.82966	ND	2.2002	ND	ND	104.661
5	37.6267	2.56181	ND	ND	54.8469	1.58744	3.10504	ND	ND	1.76717	ND	2.76604	ND	ND	104.261
6	1.83697	ND	ND	ND	11.0813	ND	0.915319	ND	ND	1.65212	ND	1.92104	ND	ND	17.4068
7	ND	ND	ND	ND	63.4058	ND	ND	ND	ND	ND	ND	ND	ND	ND	63.4058
8	ND	ND	ND	ND	8.14049	ND	ND	ND	ND	ND	ND	ND	ND	ND	8.14049
9	87.8532	34.6966	ND	ND	30.6266	59.4949	ND	ND	ND	ND	ND	ND	ND	ND	212.671
10	1.53236	ND	ND	ND	129.803	2.02534	ND	ND	ND	ND	ND	ND	ND	ND	133.361
11	6.61127	ND	ND	ND	9.73738	ND	ND	ND	ND	ND	ND	ND	ND	ND	16.3487
12	2.06464	ND	ND	ND	18.3767	ND	ND	ND	ND	4.2018	ND	0.98205	ND	ND	25.6251
13	ND	ND	ND	ND	12.8317	ND	2.55099	ND	ND	3.04324	ND	ND	ND	ND	18.4259
14	36.3004	2.34967	ND	ND	30.7002	2.01676	0.963447	ND	ND	ND	ND	ND	ND	ND	72.3304
15	1.924	ND	ND	ND	15.8891	ND	1.57459	ND	ND	3.43572	ND	2.26334	ND	ND	25.0867
16	37.5291	1.76295	ND	ND	48.6872	1.09827	ND	ND	ND	ND	ND	ND	ND	ND	89.0775
17	1.19331	ND	ND	ND	42.9874	ND	ND	ND	ND	1.81262	ND	ND	ND	ND	45.9934
18	ND	ND	ND	ND	3.20965	ND	1.53939	ND	ND	ND	ND	ND	ND	ND	4.74904
19	52.6204	2.30536	ND	ND	28.9137	4.61653	ND	ND	ND	ND	ND	ND	ND	ND	88.4561
20	40.3086	4.0999	ND	ND	51.8733	2.40282	ND	ND	ND	1.14339	ND	1.50029	ND	ND	101.328
21	2.1816	ND	ND	ND	12.8606	ND	1.11794	ND	ND	2.40695	ND	2.20512	ND	ND	20.7722
22	22.1213	0.960434	ND	ND	28.2156	ND	2.13617	ND	ND	ND	ND	ND	ND	ND	53.4335
23	57.2609	15.5669	ND	ND	18.4127	16.6821	1.02902	ND	ND	0.995667	ND	0.937003	ND	ND	110.884
24	1.0671	ND	ND	ND	14.9172	ND	ND	ND	ND	ND	ND	ND	ND	ND	15.9843
25	21.4385	1.32036	ND	ND	30.2211	ND	ND	ND	ND	1.01979	ND	1.03051	ND	ND	55.0302
26	0.772624	ND	ND	ND	6.13132	ND	2.00612	ND	ND	3.63204	ND	4.78518	ND	ND	17.3273
27	ND	ND	ND	ND	21.9788	ND	1.2916	ND	ND	ND	ND	ND	ND	ND	23.2704
28	11.6525	0.976847	ND	ND	11.4667	1.22172	1.09015	ND	ND	ND	ND	ND	ND	ND	26.4079
29	1.12499	ND	ND	ND	30.7894	0.84563	ND	ND	ND	ND	ND	ND	ND	ND	32.76
30	4.88708	ND	ND	ND	157.718	3.32023	ND	ND	ND	ND	ND	ND	ND	ND	165.925
31	6.47333	ND	ND	ND	5.6369	ND	ND	ND	ND	ND	ND	ND	ND	ND	12.1102
32	37.7971	3.91117	ND	ND	35.1178	15.1069	1.00773	ND	ND	0.953185	ND	ND	ND	ND	93.8939
33	2.65512	ND	ND	ND	5.9074	ND	14.1559	ND	ND	ND	ND	ND	ND	ND	22.7184
34	ND	ND	ND	ND	4.10071	ND	ND	ND	ND	ND	ND	ND	ND	ND	4.10071
35	104.94	13.7114	ND	ND	23.0746	45.1163	ND	ND	ND	ND	ND	ND	ND	ND	186.843
36	31.5069	11.4329	ND	ND	61.4897	90.3964	1.66317	ND	ND	ND	ND	ND	ND	ND	196.489
37	1.34744	ND	ND	ND	94.8847	ND	1.15185	ND	ND	ND	ND	ND	ND	ND	97.384
38	1.00995	ND	ND	ND	9.84015	ND	1.11406	ND	ND	5.69805	ND	ND	ND	ND	17.6622
39	1.07998	ND	ND	ND	7.52399	ND	1.46792	ND	ND	0.851241	ND	ND	ND	ND	10.9231
40	1.3316	ND	ND	ND	15.7252	ND	1.24864	ND	ND	1.15207	ND	ND	ND	ND	19.4575
41	1.25581	ND	ND	ND	17.8888	ND	2.8424	ND	ND	ND	ND	ND	ND	ND	21.987
42	9.64277	4.26373	ND	ND	27.427	12.1138	1.01976	ND	ND	1.13255	ND	ND	ND	ND	55.5995
43	ND	ND	ND	ND	22.6741	ND	ND	ND	ND	ND	ND	ND	ND	ND	22.6741
44	52.6877	ND	ND	ND	27.5352	2.15826	1.07193	ND	ND	ND	ND	ND	ND	ND	83.4531
45	ND	ND	ND	ND	4.42631	ND	2.42561	ND	ND	ND	ND	1.16445	ND	ND	8.01637
46	1.67544	ND	ND	ND	31.5463	ND	ND	ND	ND	ND	ND	ND	ND	ND	33.2218
47	ND	ND	ND	ND	76.4815	ND	11.9164	ND	ND	1.57445	ND	ND	ND	ND	89.9724
48	ND	ND	ND	ND	15.3894	ND	ND	ND	ND	ND	ND	ND	ND	ND	15.3894
49	60.0911	13.9493	ND	ND	36.172	24.9061	4.65087	ND	ND	1.33575	ND	ND	ND	ND	141.105
50	55.5134	39.7015	ND	ND	10.8956	20.6784	2.10032	ND	ND	ND	ND	ND	ND	ND	128.889
51	ND	ND	ND	ND	20.4411	ND	ND	ND	ND	ND	ND	ND	ND	ND	20.4411
52	ND	ND	ND	ND	19.6025	ND	2.28117	ND	ND	ND	ND	ND	ND	ND	21.8836
53	ND	ND	ND	ND	108.266	ND	ND	ND	ND	ND	ND	ND	ND	ND	108.266
54	ND	ND	ND	ND	128.401	ND	ND	ND	ND	ND	ND	ND	ND	ND	128.401
55	ND	ND	ND	ND	98.7679	ND	5.17737	ND	ND	ND	ND	ND	ND	ND	103.945
56	1.30866	ND	ND	ND	10.7209	ND	1.35431	ND	ND	ND	ND	ND	ND	ND	13.3838
57	69.4882	184.512	ND	ND	12.647	89.9009	ND	ND	ND	ND	ND	ND	ND	ND	356.548
58	ND	ND	ND	ND	33.1568	ND	2.16914	ND	ND	4.85818	ND	1.31109	ND	ND	41.4952
59	ND	ND	ND	ND	24.6076	ND	1.00043	ND	ND	ND	ND	ND	ND	ND	25.608
60	ND	ND	ND	ND	ND	ND	9.08611	ND	ND	ND	ND	ND	ND	ND	9.08611
61	4.48618	ND	ND	ND	84.532	ND	ND	ND	ND	ND	ND	ND	ND	ND	89.0182
62	ND	ND	ND	ND	117.67	ND	ND	ND	ND	ND	ND	ND	ND	ND	117.67
63	2.94319	ND	ND	ND	22.6084	ND	ND	ND	ND	ND	ND	ND	ND	ND	25.5516
64	14.8173	ND	ND	ND	149.645	5.62546	ND	ND	ND	ND	ND	ND	ND	ND	170.088
65	28.2945	ND	ND	ND	77.6253	7.49235	ND	ND	ND	ND	ND	ND	ND	ND	113.412
66	20.6232	ND	ND	ND	95.9153	7.67592	ND	ND	ND	ND	ND	ND	ND	ND	124.214
67	ND	ND	ND	ND	14.1173	ND	ND	ND	ND	ND	ND	ND	ND	ND	14.1173
68	5.76272	ND	ND	ND	11.6925	ND	ND	ND	ND	ND	ND	ND	ND	ND	17.4552
69	12.4769	ND	ND	ND	28.6612	3.18371	ND	ND	ND	ND	ND	ND	ND	ND	44.3218
70	49.2766	ND	ND	ND	198.082	10.2686	ND	ND	ND	ND	ND	ND	ND	ND	257.627
71	2.49669	ND	ND	ND	63.5257	ND	1.33357	ND	ND	ND	ND	ND	ND	ND	67.356
72	51.6512	ND	ND	ND	12.7233	ND	ND	ND	ND	ND	ND	ND	ND	ND	64.3745
73	7.01347	ND	ND	ND	102.183	ND	ND	ND	ND	ND	ND	ND	ND	ND	109.197
74	21.7149	ND	ND	ND	37.1044	ND	ND	ND	ND	ND	ND	ND	ND	ND	58.8193
75	95.8476	ND	ND	ND	24.3087	ND	ND	ND	ND	2.18003	ND	ND	ND	ND	122.336
76	90.8339	ND	ND	ND	21.3599	ND	ND	ND	ND	1.84467	ND	ND	ND	ND	114.039
77	ND	ND	ND	ND	26.0709	ND	ND	ND	ND	1.87057	ND	ND	ND	ND	27.9415
78	45.2984	ND	ND	ND	15.6922	ND	ND	ND	ND	ND	ND	ND	ND	ND	60.9905
79	1.36993	ND	ND	ND	132.515	40.3266	ND	ND	ND	ND	ND	ND	ND	ND	174.212
80	111.696	12.5339	ND	ND	12.7959	2.41193	ND	ND	ND	2.40369	ND	ND	ND	ND	141.842
81	84.2538	197.192	ND	ND	85.5501	490.154	ND	ND	ND	1.88357	ND	ND	ND	ND	859.033
82	9.98339	ND	ND	ND	17.0405	ND	ND	ND	ND	ND	ND	ND	ND	ND	27.0239
83	1.5642	ND	ND	ND	24.8701	ND	ND	ND	ND	ND	ND	ND	ND	ND	26.4343
84	1.18651	ND	ND	ND	12.7429	ND	1.23873	ND	ND	ND	ND	ND	ND	ND	15.1681
85	46.6834	1.26793	ND	ND	2.8305	ND	ND	ND	ND	ND	ND	ND	ND	ND	50.7818
86	4.70915	ND	ND	ND	146.571	13.8124	ND	ND	ND	ND	ND	ND	ND	ND	165.092
87	64.2854	2.77905	ND	ND	216.826	15.08	ND	ND	ND	ND	ND	ND	ND	ND	298.97
88	6.41611	ND	ND	ND	11.4114	ND	ND	ND	ND	ND	ND	ND	ND	ND	17.8275
89	1.57387	ND	ND	ND	69.7804	3.43282	ND	ND	ND	ND	ND	0.772359	ND	ND	75.5594
90	2.35182	ND	ND	ND	241.162	9.31848	ND	ND	ND	ND	ND	ND	ND	ND	252.833
91	4.49653	ND	ND	ND	72.6203	5.66638	ND	ND	ND	ND	ND	ND	ND	ND	82.7832
92	31.8168	2.10157	ND	ND	74.1854	3.124	ND	ND	ND	ND	ND	ND	ND	ND	111.228
93	ND	ND	ND	ND	106.887	3.84332	ND	ND	ND	ND	ND	ND	ND	ND	110.731
94	2.19522	ND	ND	ND	99.9108	4.08277	3.35472	ND	ND	3.66037	ND	4.05273	ND	ND	117.257
95	5.89391	0.729789	ND	ND	127.121	13.9846	ND	ND	ND	ND	ND	ND	ND	ND	147.73
96	1.617	ND	ND	ND	186.494	6.15167	1.07702	ND	ND	0.867221	ND	0.788724	ND	ND	196.996
97	24.9293	2.15533	ND	ND	79.8697	3.27444	ND	ND	ND	ND	ND	ND	ND	ND	110.229
98	28.5263	2.76205	ND	ND	93.4402	5.24195	ND	ND	ND	ND	ND	ND	ND	ND	129.971
99	10.5919	0.781736	ND	ND	67.4892	2.03539	ND	ND	ND	ND	ND	ND	ND	ND	80.8982
100	6.17086	ND	ND	ND	261.291	7.16104	ND	ND	ND	ND	ND	ND	ND	ND	274.623
101	3.36008	ND	ND	ND	45.0624	2.41363	1.37119	ND	ND	1.01124	ND	1.92113	ND	ND	55.1397
102	26.8986	1.71313	ND	ND	26.5758	ND	ND	ND	ND	ND	ND	ND	ND	ND	55.1876
103	28.8802	2.16667	ND	ND	34.8612	1.31712	ND	ND	ND	ND	ND	ND	ND	ND	67.2252
104	1.46197	ND	ND	ND	77.0656	3.05253	1.38994	ND	ND	3.69334	ND	4.20425	ND	ND	90.8677
105	2.89749	ND	ND	ND	97.0839	3.21917	1.24304	ND	1.17447	3.69215	ND	4.26635	ND	ND	113.577
106	11.8071	0.715331	ND	ND	222.116	10.5253	ND	ND	ND	ND	ND	ND	ND	ND	245.164
107	28.1653	1.55295	ND	ND	119.989	4.6764	ND	ND	ND	ND	ND	ND	ND	ND	154.384
108	26.7758	1.71081	ND	ND	90.0636	5.17719	ND	ND	ND	ND	ND	ND	ND	ND	123.727
109	20.2417	2.69822	ND	ND	89.3623	7.71021	ND	ND	ND	ND	ND	ND	ND	ND	120.012
110	5.56202	ND	ND	ND	66.861	2.29465	0.920557	ND	ND	0.819994	ND	0.78291	ND	ND	77.2412
111	3.20582	ND	ND	ND	10.2779	ND	ND	ND	ND	ND	ND	ND	ND	ND	13.4838
112	9.90349	ND	ND	ND	29.4409	ND	ND	ND	ND	ND	ND	ND	ND	ND	39.3444
113	3.34924	ND	ND	ND	84.2928	2.4471	ND	ND	ND	ND	ND	ND	ND	ND	90.0892
114	28.9962	1.51158	ND	ND	61.5764	2.99024	ND	ND	ND	ND	ND	ND	ND	ND	95.0744
115	43.8159	1.99292	ND	ND	48.2704	1.80978	ND	ND	ND	ND	ND	ND	ND	ND	95.889
116	3.54093	ND	ND	ND	76.4514	3.72677	ND	ND	ND	ND	ND	ND	ND	ND	83.7191
117	3.74937	ND	ND	ND	18.8419	ND	ND	ND	ND	ND	ND	0.781688	ND	ND	23.373
118	4.72333	ND	ND	ND	12.6905	ND	ND	ND	ND	ND	ND	ND	ND	ND	17.4138
119	3.89564	ND	ND	ND	18.2045	ND	ND	ND	ND	ND	ND	ND	ND	ND	22.1002
120	45.0018	3.34362	ND	ND	55.5144	4.56328	ND	ND	ND	ND	ND	0.80973	ND	ND	109.233
121	44.8869	4.00682	ND	ND	43.4321	7.17304	ND	ND	ND	ND	ND	ND	ND	ND	99.4988
122	6.19616	ND	ND	ND	88.6447	ND	ND	ND	ND	ND	ND	ND	ND	ND	94.8409
123	3.98626	ND	ND	ND	11.1196	ND	ND	ND	ND	ND	ND	ND	ND	ND	15.1059
124	22.6946	ND	ND	ND	20.1778	ND	ND	ND	ND	ND	ND	ND	ND	ND	42.8724
125	5.39432	ND	ND	ND	65.9169	4.56016	ND	ND	ND	ND	ND	ND	ND	ND	75.8714
126	32.9008	ND	ND	ND	66.1054	2.92742	ND	ND	ND	ND	ND	ND	ND	ND	101.934
127	9.98347	3.12803	ND	ND	42.8791	21.0617	ND	ND	ND	ND	ND	ND	ND	ND	77.0523
128	12.5134	ND	ND	ND	22.1363	ND	ND	ND	ND	ND	ND	ND	ND	ND	34.6497
129	7.71387	ND	ND	ND	47.3597	ND	ND	ND	ND	ND	ND	0.627293	ND	ND	55.7008
130	2.6233	ND	ND	ND	76.2546	ND	0.785834	ND	ND	ND	ND	1.01786	ND	ND	80.6815
131	4.48734	ND	ND	ND	72.5438	2.9251	ND	ND	ND	ND	ND	ND	ND	ND	79.9563
132	3.16004	ND	ND	ND	29.2124	ND	ND	ND	ND	ND	ND	ND	ND	ND	32.3724
133	25.4322	ND	ND	ND	8.09806	ND	ND	ND	0.9645	3.32118	ND	5.42652	ND	ND	43.2424
134	1.83267	ND	ND	ND	114.323	ND	ND	ND	ND	ND	ND	ND	ND	ND	116.156
135	4.97058	ND	ND	ND	66.9499	ND	ND	ND	ND	ND	ND	ND	ND	ND	71.9205
136	21.9658	ND	ND	ND	13.8492	1.62688	ND	ND	0.871177	3.0603	ND	5.01588	ND	ND	46.3892
137	39.3346	ND	ND	ND	52.1187	2.15741	ND	ND	ND	ND	ND	ND	ND	ND	93.6107
138	3.55945	ND	ND	ND	12.8604	ND	ND	ND	ND	ND	ND	1.11239	ND	ND	17.5322
139	9.78766	ND	ND	ND	18.3408	1.17634	ND	ND	ND	ND	ND	ND	ND	ND	29.3048
140	5.35787	ND	ND	ND	14.9307	ND	ND	ND	ND	ND	ND	ND	ND	ND	20.2886
141	3.65585	ND	ND	ND	1.88534	ND	ND	ND	ND	ND	ND	ND	ND	ND	5.54119
142	4.76432	ND	ND	ND	1.75877	ND	ND	ND	ND	ND	ND	ND	ND	ND	6.52309
143	10.9718	ND	ND	ND	6.5862	ND	ND	ND	ND	ND	ND	ND	ND	ND	17.558
144	9.03167	ND	ND	ND	32.3917	7.40487	ND	ND	ND	ND	ND	ND	ND	ND	48.8282
145	4.77091	ND	ND	ND	10.4821	3.45499	ND	ND	ND	ND	ND	ND	ND	ND	18.708
146	9.57144	4.53174	ND	ND	6.58579	3.3325	ND	ND	ND	ND	ND	ND	ND	ND	24.0215
147	ND	ND	ND	ND	20.4757	ND	ND	ND	ND	ND	ND	ND	ND	ND	20.4757
148	ND	ND	ND	ND	3.19166	ND	ND	ND	ND	ND	ND	ND	ND	ND	3.19166
149	40.3283	ND	ND	ND	54.9619	6.20425	ND	ND	ND	ND	ND	ND	ND	ND	101.494
150	9.80582	ND	ND	ND	14.9134	1.9233	ND	ND	ND	ND	ND	ND	ND	ND	26.6426
151	4.02304	ND	ND	ND	11.5744	1.03721	ND	ND	ND	ND	ND	ND	ND	ND	16.6347
152	4.41878	ND	ND	ND	96.2336	16.3654	ND	ND	ND	ND	ND	ND	ND	ND	117.018
153	35.2942	ND	ND	ND	62.867	27.3375	ND	ND	ND	ND	ND	ND	ND	ND	125.499
154	24.7113	ND	ND	ND	87.3465	91.7995	ND	ND	ND	ND	ND	ND	ND	ND	203.857
155	6.41187	ND	ND	ND	69.3456	16.7087	ND	ND	ND	ND	ND	ND	ND	ND	92.4661
156	2.70061	ND	ND	ND	17.2102	ND	ND	ND	ND	ND	ND	ND	ND	ND	19.9108
157	3.40391	ND	ND	ND	52.0655	28.3459	ND	ND	ND	ND	ND	ND	ND	ND	83.8153
158	2.89268	ND	ND	ND	14.9025	ND	ND	ND	ND	ND	ND	ND	ND	ND	17.7952
159	1.24014	ND	ND	ND	24.2066	ND	ND	ND	ND	ND	ND	0.859377	ND	ND	26.3061
160	6	ND	ND	ND	18.3	ND	ND	ND	ND	ND	ND	ND	ND	ND	24.3
161	17	ND	ND	ND	15.9	ND	ND	ND	ND	ND	ND	ND	ND	ND	32.9
162	22	ND	ND	ND	20.5	ND	ND	ND	ND	ND	ND	ND	ND	ND	42.5
163	2.6	ND	ND	ND	14.9	ND	ND	ND	ND	ND	ND	ND	ND	ND	17.5
164	2.4	ND	ND	ND	ND	ND	ND	ND	ND	ND	ND	ND	ND	ND	2.4
165	22	ND	ND	ND	79	ND	ND	ND	ND	ND	ND	ND	ND	ND	101
166	56	1.4	ND	ND	92	ND	ND	ND	ND	ND	ND	ND	ND	ND	149.4
167	4.8	ND	ND	ND	40.2	ND	ND	ND	ND	ND	ND	ND	ND	ND	45
168	7.4	ND	ND	ND	40.2	ND	ND	ND	ND	ND	ND	ND	ND	ND	47.6
169	9.4	8.2	ND	ND	9.4	33.1	ND	ND	ND	ND	ND	ND	ND	ND	60.1
170	19	ND	ND	ND	29.2	ND	ND	ND	ND	ND	ND	ND	ND	ND	48.2
171	34	ND	ND	ND	70	ND	ND	ND	ND	ND	ND	ND	ND	ND	104
172	44	1.2	ND	ND	69	7.5	ND	ND	ND	ND	ND	ND	ND	ND	121.7
173	35	1.4	ND	ND	59	16.1	ND	ND	ND	ND	ND	ND	ND	ND	111.5
174	4.9	ND	ND	ND	28.4	ND	ND	ND	ND	ND	ND	ND	ND	ND	33.3
175	3.9	ND	ND	ND	29.7	ND	1.8	ND	ND	ND	ND	ND	ND	ND	35.4
176	36	2.5	ND	ND	102	14	ND	ND	ND	ND	ND	ND	ND	ND	154.5
177	24	ND	ND	ND	60	ND	ND	ND	ND	ND	ND	ND	ND	ND	84
178	3.5	ND	ND	ND	56	ND	ND	ND	ND	ND	ND	ND	ND	ND	59.5
179	4.1	ND	ND	ND	41.7	ND	ND	ND	ND	ND	ND	ND	ND	ND	45.8
180	55	ND	ND	ND	64	ND	ND	ND	ND	ND	ND	ND	ND	ND	119
181	58	3.1	ND	ND	102	15.1	ND	ND	ND	ND	ND	ND	ND	ND	178.2
182	36	ND	ND	ND	115	14.5	ND	ND	ND	ND	ND	ND	ND	ND	165.5
183	1.3	ND	ND	ND	93	ND	1.4	ND	ND	ND	ND	ND	ND	ND	95.7
184	3.1	ND	ND	ND	80	12.1	ND	ND	ND	ND	ND	ND	ND	ND	95.2
185	30	1.1	ND	ND	150	15.7	ND	ND	ND	ND	ND	ND	ND	ND	196.8
186	ND	ND	ND	ND	69	ND	ND	ND	ND	ND	ND	ND	ND	ND	69
187	1.3	ND	ND	ND	176	ND	ND	ND	ND	ND	ND	ND	ND	ND	177.3
188	17	2.5	ND	ND	33.2	14.7	ND	ND	ND	ND	ND	ND	ND	ND	67.4
189	160	77	ND	ND	47.6	115	ND	ND	ND	ND	ND	ND	ND	ND	399.6
190	2	ND	ND	ND	62	ND	ND	ND	ND	ND	ND	ND	ND	ND	64
191	2	ND	ND	ND	109	ND	ND	ND	ND	ND	ND	ND	ND	ND	111
192	120	98	ND	ND	12.8	57	ND	ND	ND	ND	ND	ND	ND	ND	287.8
193	53	45	ND	ND	38.9	106.7	ND	ND	ND	ND	ND	ND	ND	ND	243.6
194	1.6	ND	ND	ND	74	ND	ND	ND	ND	ND	ND	ND	ND	ND	75.6
195	ND	ND	ND	ND	3.59984	ND	ND	ND	ND	ND	ND	ND	ND	ND	3.59984
196	ND	ND	ND	ND	5.34313	ND	ND	ND	ND	ND	ND	ND	ND	ND	5.34313
197	ND	ND	ND	ND	116.469	ND	ND	ND	ND	ND	ND	ND	ND	ND	116.469
198	ND	ND	ND	ND	7.77127	ND	ND	ND	ND	ND	ND	ND	ND	ND	7.77127
199	ND	ND	ND	ND	13.0573	ND	ND	ND	ND	ND	ND	ND	ND	ND	13.0573
200	ND	ND	ND	ND	28.776	ND	ND	ND	ND	6.79928	ND	ND	ND	ND	35.5753
201	ND	ND	ND	ND	10.6698	ND	2.94259	ND	ND	ND	ND	ND	ND	ND	13.6124
202	ND	ND	ND	ND	59.3265	ND	1.67685	ND	ND	ND	ND	ND	ND	ND	61.0034
203	ND	ND	ND	ND	15	ND	7	ND	ND	ND	ND	ND	ND	ND	22
204	ND	ND	ND	ND	18	ND	3	ND	ND	ND	ND	ND	ND	ND	21
205	ND	ND	ND	ND	30	ND	3	ND	ND	ND	ND	ND	ND	ND	33
206	ND	ND	ND	ND	51	ND	3	ND	ND	ND	ND	ND	ND	ND	54
207	ND	ND	ND	ND	56	ND	ND	ND	ND	ND	ND	ND	ND	ND	56
208	ND	ND	ND	ND	47	ND	ND	ND	ND	ND	ND	ND	ND	ND	47
209	ND	ND	ND	ND	44	ND	2	ND	ND	ND	ND	ND	ND	ND	46
210	ND	ND	ND	ND	71	ND	2	ND	ND	ND	ND	2	ND	ND	75
211	ND	ND	ND	ND	17.8928	ND	1.10843	ND	ND	ND	ND	0.847607	ND	ND	19.8488
212	ND	ND	ND	ND	24.7924	ND	ND	ND	ND	1.80182	ND	1.53365	ND	ND	28.1279
213	ND	ND	ND	ND	17.7661	ND	ND	ND	ND	ND	ND	0.883156	ND	ND	18.6493
214	ND	ND	ND	ND	10.721	ND	0.772415	ND	ND	ND	ND	ND	ND	ND	11.4934
215	ND	ND	ND	ND	19.2471	ND	ND	ND	ND	ND	ND	ND	ND	ND	19.2471
216	ND	ND	ND	ND	28.5875	ND	1.06139	ND	ND	1.12099	ND	1.20112	ND	ND	31.971
217	ND	ND	ND	ND	89.5289	1.52266	0.919307	ND	ND	ND	ND	ND	ND	ND	91.9709
218	ND	ND	ND	ND	21.7119	ND	0.862614	ND	ND	ND	ND	ND	ND	ND	22.5745
219	ND	ND	ND	ND	20.9001	ND	ND	ND	ND	ND	ND	ND	ND	ND	20.9001
220	ND	ND	ND	ND	21.8645	ND	ND	ND	ND	ND	ND	ND	ND	ND	21.8645
221	ND	ND	ND	ND	20.6773	ND	ND	ND	ND	ND	ND	ND	ND	ND	20.6773
222	ND	ND	ND	ND	21.9177	ND	ND	ND	ND	ND	ND	ND	ND	ND	21.9177
223	ND	ND	ND	ND	17.9429	ND	ND	ND	ND	ND	ND	ND	ND	ND	17.9429
224	ND	ND	ND	ND	22.2062	ND	ND	ND	ND	ND	ND	ND	ND	ND	22.2062
225	ND	ND	ND	ND	20.2418	ND	ND	ND	ND	ND	ND	ND	ND	ND	20.2418
226	ND	ND	ND	ND	22.0197	ND	ND	ND	ND	0.856186	ND	ND	ND	0.828841	23.7047
227	ND	ND	ND	ND	29.7533	ND	ND	ND	ND	ND	ND	ND	ND	ND	29.7533
228	ND	ND	ND	ND	16.0313	ND	ND	ND	ND	1.34204	ND	0.877095	ND	ND	18.2504
229	12.8483	ND	ND	ND	28.8149	2.12867	ND	ND	ND	ND	ND	ND	ND	ND	43.7919
230	ND	ND	ND	ND	25.9954	ND	0.950761	ND	ND	ND	ND	ND	ND	ND	26.9461
231	ND	ND	ND	ND	21.7749	ND	ND	ND	ND	1.32945	ND	1.56151	ND	ND	24.6659
232	ND	ND	ND	ND	23.2783	ND	0.865386	ND	ND	ND	ND	ND	ND	ND	24.1436
233	ND	ND	ND	ND	27.217	ND	0.835685	ND	ND	1.4758	ND	2.11592	ND	ND	31.6444
234	3.85563	ND	ND	ND	27.3336	4.34998	ND	ND	ND	ND	ND	ND	ND	ND	35.5392
235	ND	ND	ND	ND	36.2227	1.39468	ND	ND	ND	ND	ND	0.954002	ND	ND	38.5713
236	15.746	ND	ND	ND	22.6983	0.918586	ND	ND	ND	ND	ND	ND	ND	ND	39.3629
237	ND	ND	ND	ND	21.6382	ND	ND	ND	ND	0.861744	ND	1.56359	ND	ND	24.0636
238	1.896	ND	ND	ND	23.4072	ND	ND	ND	ND	1.07231	ND	1.01165	ND	ND	27.3872
239	ND	ND	ND	ND	26.3397	ND	ND	ND	ND	0.870012	ND	1.17195	ND	ND	28.3816
240	ND	ND	ND	ND	80.7823	1.66126	ND	ND	ND	ND	ND	ND	ND	ND	82.4436
241	12.3001	ND	ND	ND	26.9204	1.97338	ND	ND	ND	ND	ND	ND	ND	ND	41.1939
242	ND	ND	ND	ND	40.4714	0.890369	3.62655	ND	ND	1.23501	ND	ND	ND	ND	46.2233
243	10.197	1.10111	ND	ND	22.7354	1.47137	ND	ND	ND	ND	ND	ND	ND	ND	35.5048
244	ND	ND	ND	ND	32.7711	0.850458	ND	ND	ND	ND	ND	ND	ND	ND	33.6216
245	10.2314	ND	ND	ND	26.0251	1.1223	ND	ND	ND	ND	ND	ND	ND	ND	37.3789
246	4.11575	ND	ND	ND	11.9892	ND	4.88774	ND	ND	4.49496	ND	4.11101	ND	ND	29.5987
247	10.5301	ND	ND	ND	11.5443	ND	5.17594	ND	ND	5.75892	ND	6.69563	ND	ND	39.7049
248	28.4458	ND	ND	ND	49.6713	ND	2.39519	ND	ND	1.81965	ND	ND	ND	ND	82.332
249	1.73918	ND	ND	ND	18.4311	ND	7.00787	ND	2.85633	18.0902	ND	23.8977	ND	ND	72.0224
250	ND	ND	ND	ND	13.5464	ND	ND	ND	ND	ND	ND	ND	ND	ND	13.5464
251	4.65792	ND	ND	ND	8.29168	ND	ND	ND	ND	ND	ND	ND	ND	ND	12.9496
252	ND	ND	ND	ND	5.91461	ND	ND	ND	ND	0.994415	ND	1.07081	ND	ND	7.97983
253	ND	ND	ND	ND	5.19768	ND	ND	ND	1.29441	1.30591	ND	1.24811	ND	ND	9.0461
254	ND	ND	ND	ND	2.85131	ND	0.91596	0.807789	ND	1.39199	ND	ND	ND	ND	5.96705
255	2.17072	1.41782	ND	ND	255.414	11.8649	1.49933	0.848	ND	1.19165	ND	1.84709	ND	ND	276.253
256	26.1095	2.04864	ND	ND	846.312	34.2024	1.02809	ND	ND	0.793708	ND	1.19844	ND	ND	911.692
257	ND	ND	ND	ND	1.10006	ND	2.27012	ND	ND	ND	ND	ND	ND	ND	3.37017
258	ND	ND	ND	ND	11.0712	ND	1.06703	ND	ND	ND	ND	ND	ND	ND	12.1382
259	ND	ND	ND	ND	44.2296	0.942518	3.00748	ND	ND	1.26549	ND	ND	ND	ND	49.4451
260	ND	ND	ND	ND	5.48391	ND	ND	ND	ND	0.885218	ND	1.42606	ND	ND	7.79519
261	1.7876	ND	ND	ND	5.84776	ND	1.27852	ND	ND	1.12772	ND	1.49245	ND	ND	11.534
262	1.6694	ND	ND	ND	18.472	ND	7.59365	ND	2.28268	14.0183	ND	20.7626	ND	ND	64.7986
263	0.950804	ND	ND	ND	10.3137	ND	3.7233	ND	ND	0.829909	ND	1.86932	ND	ND	17.687
264	ND	ND	ND	ND	ND	ND	ND	ND	ND	ND	ND	ND	ND	ND	0
265	ND	ND	ND	ND	152.743	ND	ND	ND	ND	1.1077	ND	ND	ND	2.19951	156.05
266	ND	ND	ND	ND	8.99233	ND	1.35891	ND	ND	3.30333	ND	5.14635	ND	ND	18.8009
267	ND	ND	ND	ND	15.0941	ND	4.09584	ND	ND	0.958249	ND	ND	ND	ND	20.1482
268	ND	ND	ND	ND	12.4679	ND	1.05803	ND	ND	1.16898	ND	1.5133	ND	ND	16.2082
269	ND	ND	ND	ND	32.7081	0.934237	1.11159	ND	ND	1.16494	ND	2.00256	ND	ND	37.9214
270	ND	ND	ND	ND	42.6608	0.974233	ND	ND	ND	1.08679	ND	ND	ND	1.0964	45.8182
271	ND	ND	ND	ND	1.98143	ND	6.0133	ND	ND	1.09515	ND	1.62081	ND	ND	10.7107
272	ND	ND	ND	ND	2.95545	ND	5.05449	ND	ND	ND	ND	ND	ND	ND	8.00993
273	ND	ND	ND	ND	15.978	ND	ND	ND	ND	ND	ND	1.38589	ND	ND	17.3639
274	ND	ND	ND	ND	17.9945	ND	ND	ND	ND	ND	ND	ND	ND	ND	17.9945
